# Supplementary material for: Spatial-linked alignment tool (SLAT) for aligning heterogenous slices
Source: Nat Commun. 2023 Nov 9;14:7236. doi: 10.1038/s41467-023-43105-5 (PMC10636043; doi:10.1038/s41467-023-43105-5)
Supplement: Supplementary file 4 — Source data [file 41467_2023_43105_MOESM4_ESM.xlsx]

## Sheet: f2c&f2e&s9&s11&s25a
dataset	seed	method	celltype_macro_f1	celltype_micro_f1	celltype_score	edge_score	euclidean_dis	global_score	region_macro_f1	region_micro_f1	region_score	run_time	total_macro_f1	total_micro_f1
merfish_mouse_hypothalamic	0	STAGATE	0.0979641	0.243294	0.243294	-65.1675	0.456661	0.0679975	0.146695	0.227542	0.227542	41.8526	0.0152508	0.0679975
merfish_mouse_hypothalamic	1	STAGATE	0.0984384	0.245165	0.245165	-65.549	0.456896	0.0687773	0.145855	0.225827	0.225827	49.4887	0.0153494	0.0687773
merfish_mouse_hypothalamic	2	STAGATE	0.0982295	0.244074	0.244074	-65.258	0.457128	0.0683094	0.146222	0.226918	0.226918	50.0447	0.0154042	0.0683094
merfish_mouse_hypothalamic	3	STAGATE	0.0981697	0.243918	0.243918	-65.4551	0.456669	0.0683094	0.146573	0.22723	0.22723	55.9993	0.0153822	0.0683094
merfish_mouse_hypothalamic	4	STAGATE	0.0974031	0.242982	0.242982	-65.1575	0.456677	0.0679975	0.146301	0.227074	0.227074	65.7706	0.0153146	0.0679975
merfish_mouse_hypothalamic	5	STAGATE	0.0966747	0.242202	0.242202	-65.2561	0.455959	0.0676856	0.146548	0.227698	0.227698	62.786	0.0154315	0.0676856
merfish_mouse_hypothalamic	6	STAGATE	0.0970008	0.242982	0.242982	-65.3593	0.456922	0.0676856	0.146377	0.22723	0.22723	60.1636	0.0151731	0.0676856
merfish_mouse_hypothalamic	7	STAGATE	0.0974536	0.24267	0.24267	-65.0876	0.456089	0.0679975	0.146642	0.227542	0.227542	44.3825	0.0152469	0.0679975
stereo_mouse_embryo	0	STAGATE	0.374429	0.574469	0.574469	-285.755	0.28567	0.504526	0.518979	0.711362	0.711362	334.39	0.0928948	0.504526
stereo_mouse_embryo	1	STAGATE	0.374329	0.574407	0.574407	-285.312	0.285651	0.504526	0.518989	0.711456	0.711456	305.429	0.0921347	0.504526
stereo_mouse_embryo	2	STAGATE	0.37475	0.574563	0.574563	-284.645	0.28544	0.504734	0.519199	0.711705	0.711705	305.545	0.0921751	0.504734
stereo_mouse_embryo	3	STAGATE	0.374362	0.574563	0.574563	-284.853	0.28552	0.504786	0.519157	0.711685	0.711685	304.971	0.092072	0.504786
stereo_mouse_embryo	4	STAGATE	0.374756	0.574594	0.574594	-284.635	0.285433	0.504703	0.519053	0.711601	0.711601	306.148	0.0921741	0.504703
stereo_mouse_embryo	5	STAGATE	0.374255	0.574459	0.574459	-285.379	0.285661	0.504568	0.519176	0.711518	0.711518	304.381	0.0920914	0.504568
stereo_mouse_embryo	6	STAGATE	0.374462	0.574532	0.574532	-285.588	0.285752	0.504536	0.518955	0.71131	0.71131	307.514	0.092112	0.504536
stereo_mouse_embryo	7	STAGATE	0.374746	0.574584	0.574584	-284.633	0.285433	0.504755	0.519029	0.711633	0.711633	309.229	0.0922261	0.504755
visium_human_DLPFC	0	STAGATE	0.750936	0.760796	0.760796	-83.6276	0.167011	0.584689	0.695101	0.742849	0.742849	51.9138	0.257968	0.584689
visium_human_DLPFC	1	STAGATE	0.751147	0.761357	0.761357	-83.7342	0.16731	0.58553	0.696449	0.743971	0.743971	39.0524	0.261704	0.58553
visium_human_DLPFC	2	STAGATE	0.751099	0.760796	0.760796	-83.6685	0.16704	0.584969	0.695129	0.742849	0.742849	35.2371	0.258775	0.584969
visium_human_DLPFC	3	STAGATE	0.751748	0.761357	0.761357	-83.5625	0.166982	0.58525	0.695129	0.742849	0.742849	35.7211	0.259004	0.58525
visium_human_DLPFC	4	STAGATE	0.750286	0.760236	0.760236	-83.6181	0.167104	0.584408	0.695101	0.742849	0.742849	43.5848	0.257585	0.584408
visium_human_DLPFC	5	STAGATE	0.750286	0.760236	0.760236	-83.751	0.167146	0.584408	0.695101	0.742849	0.742849	44.3477	0.257585	0.584408
visium_human_DLPFC	6	STAGATE	0.749878	0.759955	0.759955	-83.6052	0.167003	0.584128	0.694567	0.742569	0.742569	38.8196	0.257436	0.584128
visium_human_DLPFC	7	STAGATE	0.750892	0.761077	0.761077	-83.4307	0.166791	0.584408	0.695293	0.742849	0.742849	36.0979	0.258135	0.584408
merfish_mouse_hypothalamic	0	SLAT	0.553153	0.749688	0.749688	-41.3375	0.0532549	0.502183	0.52253	0.66282	0.66282	24.7635	0.255479	0.502183
merfish_mouse_hypothalamic	1	SLAT	0.535484	0.74267	0.74267	-41.355	0.0528252	0.497661	0.529602	0.666251	0.666251	24.7836	0.250205	0.497661
merfish_mouse_hypothalamic	2	SLAT	0.555152	0.753587	0.753587	-41.1578	0.0527835	0.507798	0.522683	0.666563	0.666563	24.764	0.261568	0.507798
merfish_mouse_hypothalamic	3	SLAT	0.545168	0.747817	0.747817	-41.5293	0.052371	0.506706	0.530858	0.671865	0.671865	24.801	0.259253	0.506706
merfish_mouse_hypothalamic	4	SLAT	0.551399	0.749064	0.749064	-41.4127	0.0532561	0.503431	0.524784	0.669058	0.669058	24.8178	0.263746	0.503431
merfish_mouse_hypothalamic	5	SLAT	0.547675	0.74111	0.74111	-41.5324	0.053144	0.497817	0.525026	0.664691	0.664691	24.7908	0.251739	0.497817
merfish_mouse_hypothalamic	6	SLAT	0.556158	0.752027	0.752027	-41.1759	0.052938	0.507954	0.529084	0.670306	0.670306	24.7938	0.259384	0.507954
merfish_mouse_hypothalamic	7	SLAT	0.542615	0.748284	0.748284	-41.3319	0.0527961	0.506862	0.529155	0.67015	0.67015	24.8001	0.259446	0.506862
stereo_mouse_embryo	0	SLAT	0.555213	0.719375	0.719375	-58.6226	0.0443686	0.695264	0.812126	0.947257	0.947257	295.264	0.183821	0.695264
stereo_mouse_embryo	1	SLAT	0.547364	0.716777	0.716777	-57.8753	0.0448943	0.693487	0.809727	0.946862	0.946862	218.292	0.177727	0.693487
stereo_mouse_embryo	2	SLAT	0.552456	0.717265	0.717265	-57.927	0.0450858	0.692853	0.807251	0.944908	0.944908	176.079	0.181697	0.692853
stereo_mouse_embryo	3	SLAT	0.551506	0.71686	0.71686	-57.5851	0.0448513	0.693373	0.809532	0.94627	0.94627	175.905	0.18157	0.693373
stereo_mouse_embryo	4	SLAT	0.555842	0.719843	0.719843	-57.4766	0.0439846	0.696251	0.812247	0.947434	0.947434	175.341	0.184816	0.696251
stereo_mouse_embryo	5	SLAT	0.551418	0.716143	0.716143	-57.48	0.0446021	0.693539	0.809426	0.946072	0.946072	295.306	0.182289	0.693539
stereo_mouse_embryo	6	SLAT	0.556017	0.718897	0.718897	-57.3442	0.0431687	0.695306	0.811555	0.947662	0.947662	217.787	0.178604	0.695306
stereo_mouse_embryo	7	SLAT	0.55136	0.717234	0.717234	-58.0832	0.0453379	0.693508	0.810062	0.945875	0.945875	219.465	0.181673	0.693508
visium_human_DLPFC	0	SLAT	0.837076	0.833146	0.833146	-33.4655	0.030033	0.700224	0.792113	0.82894	0.82894	70.7107	0.410046	0.700224
visium_human_DLPFC	1	SLAT	0.839924	0.836231	0.836231	-33.7201	0.0311114	0.706674	0.792687	0.829781	0.829781	24.5495	0.384461	0.706674
visium_human_DLPFC	2	SLAT	0.831515	0.826136	0.826136	-33.2961	0.0296807	0.691531	0.78299	0.821368	0.821368	24.594	0.371223	0.691531
visium_human_DLPFC	3	SLAT	0.834537	0.830062	0.830062	-33.7106	0.029777	0.696018	0.789756	0.826136	0.826136	24.5337	0.402455	0.696018
visium_human_DLPFC	4	SLAT	0.82765	0.824453	0.824453	-33.6371	0.0302641	0.694055	0.785632	0.82221	0.82221	24.432	0.385382	0.694055
visium_human_DLPFC	5	SLAT	0.838196	0.832586	0.832586	-33.5093	0.0303285	0.701907	0.790339	0.825855	0.825855	24.5341	0.417877	0.701907
visium_human_DLPFC	6	SLAT	0.829115	0.824173	0.824173	-33.6209	0.02918	0.692372	0.784308	0.82249	0.82249	24.555	0.408098	0.692372
visium_human_DLPFC	7	SLAT	0.83665	0.832025	0.832025	-33.5738	0.0302749	0.697701	0.786932	0.82221	0.82221	24.5761	0.425629	0.697701
merfish_mouse_hypothalamic	0	Seurat	0.562957	0.764504	0.764504	-44.4005	0.398989	0.237523	0.223683	0.30131	0.30131	110.568	0.0722536	0.237523
merfish_mouse_hypothalamic	1	Seurat	0.562957	0.764504	0.764504	-44.4005	0.398989	0.237523	0.223683	0.30131	0.30131	107.869	0.0722536	0.237523
merfish_mouse_hypothalamic	2	Seurat	0.562957	0.764504	0.764504	-44.4005	0.398989	0.237523	0.223683	0.30131	0.30131	108.905	0.0722536	0.237523
merfish_mouse_hypothalamic	3	Seurat	0.562957	0.764504	0.764504	-44.4005	0.398989	0.237523	0.223683	0.30131	0.30131	109.038	0.0722536	0.237523
merfish_mouse_hypothalamic	4	Seurat	0.562957	0.764504	0.764504	-44.4005	0.398989	0.237523	0.223683	0.30131	0.30131	109.747	0.0722536	0.237523
merfish_mouse_hypothalamic	5	Seurat	0.562957	0.764504	0.764504	-44.4005	0.398989	0.237523	0.223683	0.30131	0.30131	109.299	0.0722536	0.237523
merfish_mouse_hypothalamic	6	Seurat	0.562957	0.764504	0.764504	-44.4005	0.398989	0.237523	0.223683	0.30131	0.30131	107.994	0.0722536	0.237523
merfish_mouse_hypothalamic	7	Seurat	0.562957	0.764504	0.764504	-44.4005	0.398989	0.237523	0.223683	0.30131	0.30131	104.517	0.0722536	0.237523
stereo_mouse_embryo	0	Seurat	0.514305	0.679789	0.679789	-52.8558	0.187135	0.604587	0.708795	0.819073	0.819073	40292.4	0.126072	0.604587
stereo_mouse_embryo	1	Seurat	0.514305	0.679789	0.679789	-52.8558	0.187135	0.604587	0.708795	0.819073	0.819073	40029.6	0.126072	0.604587
stereo_mouse_embryo	2	Seurat	0.514305	0.679789	0.679789	-52.8558	0.187135	0.604587	0.708795	0.819073	0.819073	40064.1	0.126072	0.604587
stereo_mouse_embryo	3	Seurat	0.514305	0.679789	0.679789	-52.8558	0.187135	0.604587	0.708795	0.819073	0.819073	40377.3	0.126072	0.604587
stereo_mouse_embryo	4	Seurat	0.514305	0.679789	0.679789	-52.8558	0.187135	0.604587	0.708795	0.819073	0.819073	40315.3	0.126072	0.604587
stereo_mouse_embryo	5	Seurat	0.514305	0.679789	0.679789	-52.8558	0.187135	0.604587	0.708795	0.819073	0.819073	40348.1	0.126072	0.604587
stereo_mouse_embryo	6	Seurat	0.514305	0.679789	0.679789	-52.8558	0.187135	0.604587	0.708795	0.819073	0.819073	40470.5	0.126072	0.604587
stereo_mouse_embryo	7	Seurat	0.514305	0.679789	0.679789	-52.8558	0.187135	0.604587	0.708795	0.819073	0.819073	40065.6	0.126072	0.604587
visium_human_DLPFC	0	Seurat	0.87049	0.862311	0.862311	-45.7353	0.236594	0.609647	0.621697	0.67106	0.67106	122.553	0.295743	0.609647
visium_human_DLPFC	1	Seurat	0.87049	0.862311	0.862311	-45.7353	0.236594	0.609647	0.621697	0.67106	0.67106	119.687	0.295743	0.609647
visium_human_DLPFC	2	Seurat	0.87049	0.862311	0.862311	-45.7353	0.236594	0.609647	0.621697	0.67106	0.67106	122.165	0.295743	0.609647
visium_human_DLPFC	3	Seurat	0.87049	0.862311	0.862311	-45.7353	0.236594	0.609647	0.621697	0.67106	0.67106	120.64	0.295743	0.609647
visium_human_DLPFC	4	Seurat	0.87049	0.862311	0.862311	-45.7353	0.236594	0.609647	0.621697	0.67106	0.67106	121.866	0.295743	0.609647
visium_human_DLPFC	5	Seurat	0.87049	0.862311	0.862311	-45.7353	0.236594	0.609647	0.621697	0.67106	0.67106	121.144	0.295743	0.609647
visium_human_DLPFC	6	Seurat	0.87049	0.862311	0.862311	-45.7353	0.236594	0.609647	0.621697	0.67106	0.67106	120.726	0.295743	0.609647
visium_human_DLPFC	7	Seurat	0.87049	0.862311	0.862311	-45.7353	0.236594	0.609647	0.621697	0.67106	0.67106	120.943	0.295743	0.609647
merfish_mouse_hypothalamic	0	PASTE	0.134291	0.281971	0.281971	-26.9102	0.0188811	0.223175	0.603077	0.762009	0.762009	36.3521	0.0560807	0.223175
merfish_mouse_hypothalamic	1	PASTE	0.134291	0.281971	0.281971	-26.9102	0.0188811	0.223175	0.603077	0.762009	0.762009	49.3664	0.0560807	0.223175
merfish_mouse_hypothalamic	2	PASTE	0.134291	0.281971	0.281971	-26.9102	0.0188811	0.223175	0.603077	0.762009	0.762009	44.3042	0.0560807	0.223175
merfish_mouse_hypothalamic	3	PASTE	0.134291	0.281971	0.281971	-26.9102	0.0188811	0.223175	0.603077	0.762009	0.762009	43.0279	0.0560807	0.223175
merfish_mouse_hypothalamic	4	PASTE	0.134291	0.281971	0.281971	-26.9102	0.0188811	0.223175	0.603077	0.762009	0.762009	39.6708	0.0560807	0.223175
merfish_mouse_hypothalamic	5	PASTE	0.134291	0.281971	0.281971	-26.9102	0.0188811	0.223175	0.603077	0.762009	0.762009	45.9358	0.0560807	0.223175
merfish_mouse_hypothalamic	6	PASTE	0.134291	0.281971	0.281971	-26.9102	0.0188811	0.223175	0.603077	0.762009	0.762009	44.1775	0.0560807	0.223175
merfish_mouse_hypothalamic	7	PASTE	0.134291	0.281971	0.281971	-26.9102	0.0188811	0.223175	0.603077	0.762009	0.762009	43.0313	0.0560807	0.223175
visium_human_DLPFC	0	PASTE	0.743987	0.74313	0.74313	-22.8329	0.0556889	0.640494	0.785073	0.828099	0.828099	46.5044	0.282608	0.640494
visium_human_DLPFC	1	PASTE	0.743987	0.74313	0.74313	-22.8329	0.0556889	0.640494	0.785073	0.828099	0.828099	62.0859	0.282608	0.640494
visium_human_DLPFC	2	PASTE	0.743987	0.74313	0.74313	-22.8329	0.0556889	0.640494	0.785073	0.828099	0.828099	62.1989	0.282608	0.640494
visium_human_DLPFC	3	PASTE	0.743987	0.74313	0.74313	-22.8329	0.0556889	0.640494	0.785073	0.828099	0.828099	66.3795	0.282608	0.640494
visium_human_DLPFC	4	PASTE	0.743987	0.74313	0.74313	-22.8329	0.0556889	0.640494	0.785073	0.828099	0.828099	67.7163	0.282608	0.640494
visium_human_DLPFC	5	PASTE	0.743987	0.74313	0.74313	-22.8329	0.0556889	0.640494	0.785073	0.828099	0.828099	77.7418	0.282608	0.640494
visium_human_DLPFC	6	PASTE	0.743987	0.74313	0.74313	-22.8329	0.0556889	0.640494	0.785073	0.828099	0.828099	62.2627	0.282608	0.640494
visium_human_DLPFC	7	PASTE	0.743987	0.74313	0.74313	-22.8329	0.0556889	0.640494	0.785073	0.828099	0.828099	63.7072	0.282608	0.640494
merfish_mouse_hypothalamic	0	Harmony	0.611371	0.814099	0.814099	-44.5343	0.387198	0.270119	0.239358	0.320181	0.320181	13.023	0.0889639	0.270119
merfish_mouse_hypothalamic	1	Harmony	0.611371	0.814099	0.814099	-44.5343	0.387198	0.270119	0.239358	0.320181	0.320181	12.8067	0.0889639	0.270119
merfish_mouse_hypothalamic	2	Harmony	0.611371	0.814099	0.814099	-44.5343	0.387198	0.270119	0.239358	0.320181	0.320181	9.85593	0.0889639	0.270119
merfish_mouse_hypothalamic	3	Harmony	0.611371	0.814099	0.814099	-44.5343	0.387198	0.270119	0.239358	0.320181	0.320181	11.6913	0.0889639	0.270119
merfish_mouse_hypothalamic	4	Harmony	0.611371	0.814099	0.814099	-44.5343	0.387198	0.270119	0.239358	0.320181	0.320181	9.32138	0.0889639	0.270119
merfish_mouse_hypothalamic	5	Harmony	0.611371	0.814099	0.814099	-44.5343	0.387198	0.270119	0.239358	0.320181	0.320181	13.1871	0.0889639	0.270119
merfish_mouse_hypothalamic	6	Harmony	0.611371	0.814099	0.814099	-44.5343	0.387198	0.270119	0.239358	0.320181	0.320181	13.4459	0.0889639	0.270119
merfish_mouse_hypothalamic	7	Harmony	0.611371	0.814099	0.814099	-44.5343	0.387198	0.270119	0.239358	0.320181	0.320181	13.1014	0.0889639	0.270119
stereo_mouse_embryo	0	Harmony	0.508531	0.671849	0.671849	-47.4033	0.189421	0.594143	0.704382	0.811871	0.811871	367.263	0.125513	0.594143
stereo_mouse_embryo	1	Harmony	0.508531	0.671849	0.671849	-47.4033	0.189421	0.594143	0.704382	0.811871	0.811871	431.179	0.125513	0.594143
stereo_mouse_embryo	2	Harmony	0.508531	0.671849	0.671849	-47.4033	0.189421	0.594143	0.704382	0.811871	0.811871	374.082	0.125513	0.594143
stereo_mouse_embryo	3	Harmony	0.508531	0.671849	0.671849	-47.4033	0.189421	0.594143	0.704382	0.811871	0.811871	381.466	0.125513	0.594143
stereo_mouse_embryo	4	Harmony	0.508531	0.671849	0.671849	-47.4033	0.189421	0.594143	0.704382	0.811871	0.811871	360.786	0.125513	0.594143
stereo_mouse_embryo	5	Harmony	0.508531	0.671849	0.671849	-47.4033	0.189421	0.594143	0.704382	0.811871	0.811871	367.056	0.125513	0.594143
stereo_mouse_embryo	6	Harmony	0.508531	0.671849	0.671849	-47.4033	0.189421	0.594143	0.704382	0.811871	0.811871	351.81	0.125513	0.594143
stereo_mouse_embryo	7	Harmony	0.508531	0.671849	0.671849	-47.4033	0.189421	0.594143	0.704382	0.811871	0.811871	443.483	0.125513	0.594143
visium_human_DLPFC	0	Harmony	0.90199	0.896523	0.896523	-42.6472	0.237596	0.613292	0.606533	0.655076	0.655076	8.77214	0.31636	0.613292
visium_human_DLPFC	1	Harmony	0.90199	0.896523	0.896523	-42.6472	0.237596	0.613292	0.606533	0.655076	0.655076	9.30768	0.31636	0.613292
visium_human_DLPFC	2	Harmony	0.90199	0.896523	0.896523	-42.6472	0.237596	0.613292	0.606533	0.655076	0.655076	8.97351	0.31636	0.613292
visium_human_DLPFC	3	Harmony	0.90199	0.896523	0.896523	-42.6472	0.237596	0.613292	0.606533	0.655076	0.655076	8.66426	0.31636	0.613292
visium_human_DLPFC	4	Harmony	0.90199	0.896523	0.896523	-42.6472	0.237596	0.613292	0.606533	0.655076	0.655076	9.05374	0.31636	0.613292
visium_human_DLPFC	5	Harmony	0.90199	0.896523	0.896523	-42.6472	0.237596	0.613292	0.606533	0.655076	0.655076	9.08201	0.31636	0.613292
visium_human_DLPFC	6	Harmony	0.90199	0.896523	0.896523	-42.6472	0.237596	0.613292	0.606533	0.655076	0.655076	6.38221	0.31636	0.613292
visium_human_DLPFC	7	Harmony	0.90199	0.896523	0.896523	-42.6472	0.237596	0.613292	0.606533	0.655076	0.655076	9.99253	0.31636	0.613292

## Sheet: f2d
dataset	seed	method	angle_delta	celltype_macro_f1	celltype_micro_f1	celltype_score	edge_score	euclidean_dis	global_score	region_macro_f1	region_micro_f1	region_score	run_time	total_macro_f1	total_micro_f1
merfish_mouse_hypothalamic_b0b1	0	Harmony	1.02695	0.563008	0.741612	0.741612	-43.9225	0.395067	0.237378	0.263091	0.313578	0.313578	8.30957	0.0823166	0.237378
merfish_mouse_hypothalamic_b0b1	0	PASTE	3.62202	0.0578749	0.152242	0.152242	-809.188	0.346428	0.0399812	0.16585	0.171841	0.171841	27.1304	0.0141299	0.0399812
merfish_mouse_hypothalamic_b0b1	0	SLAT	0.424508	0.56145	0.747727	0.747727	-41.3308	0.0546746	0.540608	0.675752	0.723581	0.723581	4.66209	0.328351	0.540608
merfish_mouse_hypothalamic_b0b1	0	STAGATE	2.96524	0.105063	0.243493	0.243493	-55.6701	0.424002	0.0707118	0.203581	0.239574	0.239574	30.4586	0.0209032	0.0707118
merfish_mouse_hypothalamic_b0b1	0	Seurat	1.36693	0.550152	0.742082	0.742082	-44.4989	0.39619	0.239103	0.260922	0.311226	0.311226	81.068	0.0836433	0.239103
merfish_mouse_hypothalamic_b10b11	0	Harmony	1.91726	0.52489	0.734794	0.734794	-44.2886	0.437098	0.160029	0.170648	0.214699	0.214699	7.6392	0.0687995	0.160029
merfish_mouse_hypothalamic_b10b11	0	PASTE	0.0865672	0.0897946	0.210898	0.210898	-34.853	0.0485671	0.160029	0.727878	0.751629	0.751629	20.4186	0.0538988	0.160029
merfish_mouse_hypothalamic_b10b11	0	SLAT	0.0987433	0.53057	0.746379	0.746379	-46.7046	0.0697416	0.50344	0.562471	0.663106	0.663106	4.48791	0.294896	0.50344
merfish_mouse_hypothalamic_b10b11	0	STAGATE	1.13421	0.132426	0.243121	0.243121	-49.8016	0.443311	0.0528602	0.142935	0.17433	0.17433	28.5576	0.0165262	0.0528602
merfish_mouse_hypothalamic_b10b11	0	Seurat	1.31661	0.53985	0.743483	0.743483	-44.7089	0.440419	0.15496	0.167351	0.209269	0.209269	81.997	0.0667963	0.15496
merfish_mouse_hypothalamic_b1b2	0	Harmony	2.09103	0.55512	0.754939	0.754939	-43.9291	0.398452	0.248197	0.261335	0.320477	0.320477	7.22899	0.0924975	0.248197
merfish_mouse_hypothalamic_b1b2	0	PASTE	0.686211	0.134068	0.283788	0.283788	-27.0809	0.0191446	0.260583	0.882695	0.901066	0.901066	23.514	0.0835957	0.260583
merfish_mouse_hypothalamic_b1b2	0	SLAT	1.0439	0.552064	0.753057	0.753057	-41.514	0.054396	0.545626	0.6898	0.727814	0.727814	4.66717	0.338537	0.545626
merfish_mouse_hypothalamic_b1b2	0	STAGATE	2.72776	0.104419	0.242553	0.242553	-65.0241	0.455616	0.0716526	0.184711	0.251019	0.251019	30.8048	0.019159	0.0716526
merfish_mouse_hypothalamic_b1b2	0	Seurat	2.53476	0.561127	0.759799	0.759799	-44.529	0.398142	0.248667	0.264687	0.321888	0.321888	87.743	0.0942265	0.248667
merfish_mouse_hypothalamic_b2b3	0	Harmony	0.232965	0.5448	0.768336	0.768336	-43.541	0.400639	0.254613	0.258838	0.32222	0.32222	16.054	0.0836325	0.254613
merfish_mouse_hypothalamic_b2b3	0	PASTE	0.209086	0.108666	0.29617	0.29617	-33.9315	0.0430358	0.23337	0.749411	0.782602	0.782602	24.2296	0.0628617	0.23337
merfish_mouse_hypothalamic_b2b3	0	SLAT	0.00722636	0.538272	0.776555	0.776555	-40.9263	0.0484539	0.589084	0.711591	0.756862	0.756862	5.01599	0.337813	0.589084
merfish_mouse_hypothalamic_b2b3	0	STAGATE	0.431573	0.107621	0.269499	0.269499	-61.4188	0.413046	0.0931927	0.196104	0.276942	0.276942	31.2645	0.0195949	0.0931927
merfish_mouse_hypothalamic_b2b3	0	Seurat	0.360498	0.549374	0.774539	0.774539	-43.8359	0.40198	0.251822	0.25533	0.313072	0.313072	77.198	0.0853146	0.251822
merfish_mouse_hypothalamic_b3b4	0	Harmony	1.83233	0.587497	0.772735	0.772735	-42.5636	0.411108	0.261061	0.257156	0.325714	0.325714	9.44477	0.0849997	0.261061
merfish_mouse_hypothalamic_b3b4	0	PASTE	0.990358	0.109931	0.297959	0.297959	-34.1476	0.0367922	0.245714	0.750556	0.805388	0.805388	43.6498	0.062012	0.245714
merfish_mouse_hypothalamic_b3b4	0	SLAT	0.912484	0.534982	0.782857	0.782857	-40.7001	0.0552356	0.591673	0.703765	0.751347	0.751347	5.02028	0.340009	0.591673
merfish_mouse_hypothalamic_b3b4	0	STAGATE	1.52992	0.0998797	0.284735	0.284735	-51.6056	0.408009	0.113959	0.225125	0.315592	0.315592	31.6113	0.0217346	0.113959
merfish_mouse_hypothalamic_b3b4	0	Seurat	2.5756	0.595357	0.781224	0.781224	-43.3904	0.40956	0.258939	0.255296	0.320163	0.320163	77.685	0.0839142	0.258939
merfish_mouse_hypothalamic_b4b5	0	Harmony	0.296047	0.572274	0.76845	0.76845	-45.0463	0.419057	0.242677	0.258804	0.301587	0.301587	11.3475	0.0969315	0.242677
merfish_mouse_hypothalamic_b4b5	0	PASTE	0.079926	0.125585	0.289805	0.289805	-30.1951	0.0249901	0.25495	0.823477	0.859761	0.859761	23.7492	0.0757915	0.25495
merfish_mouse_hypothalamic_b4b5	0	SLAT	0.14386	0.558832	0.750777	0.750777	-39.9545	0.0477808	0.584029	0.734544	0.774669	0.774669	5.64298	0.345469	0.584029
merfish_mouse_hypothalamic_b4b5	0	STAGATE	0.710483	0.127932	0.259041	0.259041	-53.2816	0.429769	0.0886925	0.229931	0.278514	0.278514	33.0153	0.0235635	0.0886925
merfish_mouse_hypothalamic_b4b5	0	Seurat	0.579167	0.555094	0.766159	0.766159	-45.71	0.418338	0.251841	0.270055	0.31386	0.31386	81.419	0.0992415	0.251841
merfish_mouse_hypothalamic_b5b6	0	Harmony	0.337768	0.560169	0.746823	0.746823	-44.0934	0.405434	0.219343	0.233161	0.28272	0.28272	9.6602	0.0864226	0.219343
merfish_mouse_hypothalamic_b5b6	0	PASTE	1.56517	0.112235	0.251692	0.251692	-35.5517	0.0633748	0.186334	0.651438	0.701931	0.701931	22.1058	0.0598117	0.186334
merfish_mouse_hypothalamic_b5b6	0	SLAT	0.508507	0.545571	0.741376	0.741376	-40.4255	0.0468615	0.559828	0.705907	0.756065	0.756065	4.53892	0.330094	0.559828
merfish_mouse_hypothalamic_b5b6	0	STAGATE	5.0237	0.153565	0.274633	0.274633	-59.6461	0.389487	0.0907741	0.240262	0.291962	0.291962	31.3115	0.0252992	0.0907741
merfish_mouse_hypothalamic_b5b6	0	Seurat	0.433068	0.561128	0.750784	0.750784	-44.844	0.404264	0.223469	0.242396	0.291797	0.291797	82.369	0.0903112	0.223469
merfish_mouse_hypothalamic_b6b7	0	Harmony	0.354449	0.591292	0.740221	0.740221	-45.4861	0.403854	0.213897	0.220568	0.28338	0.28338	9.18514	0.0898512	0.213897
merfish_mouse_hypothalamic_b6b7	0	PASTE	1.35946	0.100348	0.216537	0.216537	-39.3501	0.111244	0.127579	0.489228	0.532761	0.532761	23.047	0.0409965	0.127579
merfish_mouse_hypothalamic_b6b7	0	SLAT	0.484328	0.600735	0.739561	0.739561	-43.5732	0.0553775	0.533421	0.64697	0.725037	0.725037	4.36702	0.356605	0.533421
merfish_mouse_hypothalamic_b6b7	0	STAGATE	1.02465	0.102217	0.230896	0.230896	-56.2859	0.428374	0.0688232	0.171127	0.240469	0.240469	29.3438	0.0137461	0.0688232
merfish_mouse_hypothalamic_b6b7	0	Seurat	0.0427746	0.593102	0.753425	0.753425	-46.6572	0.397674	0.2271	0.22784	0.296584	0.296584	79.878	0.0901223	0.2271
merfish_mouse_hypothalamic_b7b8	0	Harmony	0.530079	0.566505	0.733182	0.733182	-46.4183	0.409414	0.170268	0.184291	0.223946	0.223946	7.60057	0.0716806	0.170268
merfish_mouse_hypothalamic_b7b8	0	PASTE	0.10815	0.0910613	0.19641	0.19641	-38.4765	0.123987	0.0998606	0.447241	0.474207	0.474207	25.4524	0.0384547	0.0998606
merfish_mouse_hypothalamic_b7b8	0	SLAT	0.0139904	0.534759	0.724817	0.724817	-44.306	0.0634969	0.506797	0.642142	0.693099	0.693099	4.31276	0.31026	0.506797
merfish_mouse_hypothalamic_b7b8	0	STAGATE	0.631484	0.0969007	0.230394	0.230394	-61.5145	0.431373	0.0463576	0.126551	0.171837	0.171837	29.888	0.0104266	0.0463576
merfish_mouse_hypothalamic_b7b8	0	Seurat	0.0100797	0.568134	0.740502	0.740502	-49.5681	0.406193	0.178111	0.19518	0.233357	0.233357	91.103	0.074285	0.178111
merfish_mouse_hypothalamic_b8b9	0	Harmony	1.98328	0.49925	0.72046	0.72046	-45.5824	0.416667	0.160857	0.160889	0.212269	0.212269	7.47416	0.0660126	0.160857
merfish_mouse_hypothalamic_b8b9	0	PASTE	0.00142953	0.0936982	0.217149	0.217149	-35.4998	0.0440168	0.170094	0.701462	0.761764	0.761764	33.4825	0.053725	0.170094
merfish_mouse_hypothalamic_b8b9	0	SLAT	1.54475	0.503562	0.715058	0.715058	-49.0397	0.0934589	0.465493	0.583416	0.637853	0.637853	7.75509	0.270473	0.465493
merfish_mouse_hypothalamic_b8b9	0	STAGATE	2.53552	0.100687	0.238062	0.238062	-58.107	0.43928	0.0543743	0.163866	0.198675	0.198675	29.8483	0.0144493	0.0543743
merfish_mouse_hypothalamic_b8b9	0	Seurat	2.54617	0.502578	0.722377	0.722377	-46.0551	0.417616	0.161206	0.159264	0.217149	0.217149	81.777	0.0651329	0.161206
merfish_mouse_hypothalamic_b9b10	0	Harmony	0.131552	0.519631	0.739319	0.739319	-42.3255	0.410347	0.174511	0.189953	0.23063	0.23063	9.63637	0.0811737	0.174511
merfish_mouse_hypothalamic_b9b10	0	PASTE	0.236387	0.0984114	0.24113	0.24113	-29.8849	0.0273688	0.207639	0.798388	0.838523	0.838523	26.0035	0.0696619	0.207639
merfish_mouse_hypothalamic_b9b10	0	SLAT	0.138685	0.51434	0.746379	0.746379	-41.9957	0.0690644	0.503077	0.592673	0.666003	0.666003	4.4312	0.281352	0.503077
merfish_mouse_hypothalamic_b9b10	0	STAGATE	10.1076	0.116767	0.25525	0.25525	-64.3519	0.449586	0.0517741	0.149048	0.196778	0.196778	28.7163	0.0145534	0.0517741
merfish_mouse_hypothalamic_b9b10	0	Seurat	0.0890449	0.50904	0.730992	0.730992	-42.9989	0.413405	0.172701	0.185996	0.226466	0.226466	72.653	0.0766004	0.172701
stereo_mouse_embryo_s1s2	0	Harmony	0.0070945	0.514178	0.679353	0.679353	-47.173	0.179824	0.60597	0.715259	0.826961	0.826961	516.602	0.125917	0.60597
stereo_mouse_embryo_s1s2	0	SLAT	0.521963	0.554418	0.717951	0.717951	-57.3826	0.0442635	0.693684	0.808147	0.945251	0.945251	175.604	0.179116	0.693684
stereo_mouse_embryo_s1s2	0	STAGATE	6.96991	0.374722	0.574532	0.574532	-284.614	0.285456	0.504734	0.519046	0.711591	0.711591	305.093	0.0922103	0.504734
stereo_mouse_embryo_s1s2	0	Seurat	0.55802	0.514305	0.679789	0.679789	-52.8558	0.187135	0.604587	0.708795	0.819073	0.819073	29675.3	0.126072	0.604587
stereo_mouse_embryo_s3s4	0	Harmony	2.49564	0.53915	0.73026	0.73026	-50.0094	0.16723	0.623578	0.687186	0.788669	0.788669	385.92	0.123049	0.623578
stereo_mouse_embryo_s3s4	0	SLAT	0.385653	0.559668	0.752822	0.752822	-54.0928	0.0384528	0.705003	0.813323	0.912358	0.912358	170.114	0.192915	0.705003
stereo_mouse_embryo_s3s4	0	STAGATE	3.53912	0.38332	0.573341	0.573341	-729.402	0.210211	0.482573	0.546158	0.680718	0.680718	278.325	0.0928043	0.482573
stereo_mouse_embryo_s3s4	0	Seurat	2.98815	0.542922	0.731596	0.731596	-61.3774	0.182653	0.616842	0.679403	0.777073	0.777073	26903	0.121209	0.616842
stereo_seqfish_embryo_9.5	0	Harmony	0.0915505	0.825552	0.836215	0.836215	-40.4103	0.27524	0.655734	0.551355	0.751143	0.751143	7.91344	0.320424	0.655734
stereo_seqfish_embryo_9.5	0	PASTE	7.23824	0.239149	0.380242	0.380242	-832.277	0.368393	0.335719	0.325502	0.540449	0.540449	39.2307	0.072	0.335719
stereo_seqfish_embryo_9.5	0	SLAT	0.902745	0.833955	0.841781	0.841781	-37.0193	0.0941175	0.738621	0.635566	0.863447	0.863447	11.7654	0.417417	0.738621
stereo_seqfish_embryo_9.5	0	STAGATE	8.13437	0.578335	0.597893	0.597893	-128.878	0.310415	0.474458	0.480298	0.657126	0.657126	36.7362	0.198485	0.474458
stereo_seqfish_embryo_9.5	0	Seurat	0.924743	0.861717	0.865236	0.865236	-52.6603	0.239778	0.694295	0.577136	0.780958	0.780958	151.162	0.342773	0.694295
visium_human_DLPFC_s1_ab	0	Harmony	1.13764	0.51707	0.431754	0.431754	-44.1464	0.286195	0.303791	0.546638	0.598104	0.598104	11.6078	0.109231	0.303791
visium_human_DLPFC_s1_ab	0	PASTE	0.85041	0.586833	0.519431	0.519431	-22.5322	0.0216037	0.445498	0.760637	0.816351	0.816351	37.1552	0.193159	0.445498
visium_human_DLPFC_s1_ab	0	SLAT	0.764031	0.52544	0.414929	0.414929	-32.0057	0.025314	0.347867	0.717511	0.778673	0.778673	6.15715	0.150532	0.347867
visium_human_DLPFC_s1_ab	0	STAGATE	1.32834	0.615076	0.541706	0.541706	-45.063	0.0677975	0.445972	0.737127	0.79218	0.79218	28.7965	0.188602	0.445972
visium_human_DLPFC_s1_ab	0	Seurat	1.09333	0.522679	0.42891	0.42891	-46.1626	0.288629	0.313507	0.556753	0.600474	0.600474	126.473	0.107718	0.313507
visium_human_DLPFC_s1_bc	0	Harmony	4.77978	0.697022	0.758621	0.758621	-47.5095	0.377775	0.454442	0.480962	0.538479	0.538479	10.4461	0.16221	0.454442
visium_human_DLPFC_s1_bc	0	PASTE	1.7375	0.38267	0.366979	0.366979	-24.6965	0.0502892	0.123544	0.24137	0.219456	0.219456	28.3215	0.0560463	0.123544
visium_human_DLPFC_s1_bc	0	SLAT	3.38722	0.679365	0.738296	0.738296	-50.7732	0.119194	0.403745	0.455883	0.509934	0.509934	6.3085	0.150354	0.403745
visium_human_DLPFC_s1_bc	0	STAGATE	3.5573	0.441378	0.543046	0.543046	-75.6072	0.236289	0.325873	0.475023	0.533455	0.533455	30.3687	0.0983347	0.325873
visium_human_DLPFC_s1_bc	0	Seurat	5.03363	0.68314	0.733958	0.733958	-52.1854	0.371518	0.441882	0.498402	0.544417	0.544417	146.182	0.153693	0.441882
visium_human_DLPFC_s1_cd	0	Harmony	0.049451	0.829342	0.852384	0.852384	-43.8467	0.337017	0.578054	0.531764	0.640322	0.640322	13.5398	0.238721	0.578054
visium_human_DLPFC_s1_cd	0	PASTE	1.01246	0.713098	0.657305	0.657305	-23.2192	0.0168149	0.593947	0.857725	0.871761	0.871761	29.2562	0.295895	0.593947
visium_human_DLPFC_s1_cd	0	SLAT	0.874848	0.84171	0.823209	0.823209	-32.8652	0.0322734	0.689745	0.773691	0.823862	0.823862	6.57988	0.343885	0.689745
visium_human_DLPFC_s1_cd	0	STAGATE	1.29112	0.713008	0.647507	0.647507	-44.4986	0.0858031	0.551491	0.713995	0.803396	0.803396	29.2918	0.247559	0.551491
visium_human_DLPFC_s1_cd	0	Seurat	0.28205	0.82658	0.809057	0.809057	-47.9878	0.331521	0.549967	0.55559	0.63858	0.63858	145.738	0.239314	0.549967
visium_human_DLPFC_s2_ab	0	Harmony	1.27427	0.0920686	0.114844	0.114844	-42.5553	0.291196	0.0763709	0.605761	0.765719	0.765719	11.1563	0.0410673	0.0763709
visium_human_DLPFC_s2_ab	0	PASTE	0.56683	0.159924	0.221361	0.221361	-22.2481	0.0245333	0.200976	0.854761	0.91358	0.91358	81.3409	0.0922119	0.200976
visium_human_DLPFC_s2_ab	0	SLAT	0.0619057	0.122672	0.166236	0.166236	-31.8972	0.0321315	0.142119	0.796003	0.881998	0.881998	8.73542	0.0647497	0.142119
visium_human_DLPFC_s2_ab	0	STAGATE	1.04786	0.145427	0.208728	0.208728	-44.2951	0.0813821	0.189205	0.809856	0.89377	0.89377	41.3038	0.0648716	0.189205
visium_human_DLPFC_s2_ab	0	Seurat	1.77069	0.102218	0.133218	0.133218	-45.1593	0.288834	0.0961815	0.614648	0.772323	0.772323	94.59	0.0308843	0.0961815
visium_human_DLPFC_s2_bc	0	Harmony	2.62864	0.742825	0.750215	0.750215	-43.1025	0.378922	0.530864	0.493554	0.619294	0.619294	13.9813	0.200011	0.530864
visium_human_DLPFC_s2_bc	0	PASTE	1.93098	0.38953	0.42004	0.42004	-23.2811	0.0282704	0.286247	0.395279	0.591444	0.591444	33.377	0.102714	0.286247
visium_human_DLPFC_s2_bc	0	SLAT	1.3391	0.756372	0.757967	0.757967	-40.6925	0.130682	0.615274	0.623974	0.778352	0.778352	9.26781	0.272162	0.615274
visium_human_DLPFC_s2_bc	0	STAGATE	3.82193	0.541752	0.583979	0.583979	-75.6916	0.197598	0.515935	0.656238	0.861901	0.861901	41.5398	0.222119	0.515935
visium_human_DLPFC_s2_bc	0	Seurat	0.2118	0.791196	0.789549	0.789549	-45.1266	0.358217	0.581108	0.533361	0.700546	0.700546	99.107	0.224812	0.581108
visium_human_DLPFC_s2_cd	0	Harmony	2.65193	0.858883	0.86677	0.86677	-41.6559	0.281545	0.664352	0.628648	0.724794	0.724794	11.5705	0.28597	0.664352
visium_human_DLPFC_s2_cd	0	PASTE	2.27174	0.645994	0.619084	0.619084	-22.2701	0.0277989	0.552984	0.805609	0.862397	0.862397	23.0048	0.266406	0.552984
visium_human_DLPFC_s2_cd	0	SLAT	1.90865	0.819278	0.808642	0.808642	-34.4964	0.0388478	0.700874	0.774104	0.853652	0.853652	9.00262	0.332087	0.700874
visium_human_DLPFC_s2_cd	0	STAGATE	0.9957	0.609156	0.575103	0.575103	-59.4023	0.123134	0.470679	0.696153	0.774949	0.774949	27.539	0.21809	0.470679
visium_human_DLPFC_s2_cd	0	Seurat	2.16119	0.814986	0.810185	0.810185	-43.0669	0.275697	0.629372	0.62888	0.731481	0.731481	109.184	0.255835	0.629372
visium_human_DLPFC_s3_ab	0	Harmony	1.43161	0.473487	0.417059	0.417059	-43.296	0.225855	0.262254	0.62437	0.676267	0.676267	8.96435	0.141118	0.262254
visium_human_DLPFC_s3_ab	0	PASTE	1.4041	0.409205	0.356411	0.356411	-21.9579	0.0117576	0.305732	0.816266	0.858211	0.858211	61.1459	0.162955	0.305732
visium_human_DLPFC_s3_ab	0	SLAT	1.5745	0.448999	0.388258	0.388258	-29.7735	0.0236562	0.326502	0.810343	0.845472	0.845472	9.13824	0.205309	0.326502
visium_human_DLPFC_s3_ab	0	STAGATE	2.57944	0.41038	0.371642	0.371642	-84.7034	0.168398	0.283024	0.688683	0.731376	0.731376	41.5222	0.12979	0.283024
visium_human_DLPFC_s3_ab	0	Seurat	0.698849	0.46597	0.409582	0.409582	-46.0914	0.22052	0.270839	0.637577	0.683467	0.683467	98.583	0.128019	0.270839
visium_human_DLPFC_s3_bc	0	Harmony	1.25074	0.496771	0.434941	0.434941	-45.0628	0.247815	0.323892	0.572831	0.628996	0.628996	8.2863	0.124343	0.323892
visium_human_DLPFC_s3_bc	0	PASTE	1.67642	0.499546	0.462703	0.462703	-22.8329	0.0556889	0.402412	0.785073	0.828099	0.828099	69.2637	0.176648	0.402412
visium_human_DLPFC_s3_bc	0	SLAT	0.793785	0.504947	0.472238	0.472238	-33.5255	0.0299822	0.396803	0.781626	0.820527	0.820527	9.21757	0.178272	0.396803
visium_human_DLPFC_s3_bc	0	STAGATE	4.86215	0.50994	0.477005	0.477005	-83.6646	0.16714	0.395121	0.694539	0.742569	0.742569	40.7164	0.168604	0.395121
visium_human_DLPFC_s3_bc	0	Seurat	1.26226	0.493786	0.456254	0.456254	-45.7353	0.236594	0.347729	0.621697	0.67106	0.67106	86.772	0.139141	0.347729
visium_human_DLPFC_s3_cd	0	Harmony	3.20112	0.920105	0.917225	0.917225	-42.8254	0.248923	0.57884	0.566224	0.610026	0.610026	11.3027	0.293894	0.57884
visium_human_DLPFC_s3_cd	0	PASTE	2.81027	0.74164	0.72253	0.72253	-22.4873	0.041836	0.611192	0.795546	0.829204	0.829204	72.1209	0.307874	0.611192
visium_human_DLPFC_s3_cd	0	SLAT	2.62517	0.857257	0.848732	0.848732	-33.687	0.0357383	0.677645	0.739049	0.777907	0.777907	8.89497	0.369601	0.677645
visium_human_DLPFC_s3_cd	0	STAGATE	0.718325	0.732226	0.71262	0.71262	-48.3492	0.0964751	0.588167	0.749462	0.781696	0.781696	41.352	0.303823	0.588167
visium_human_DLPFC_s3_cd	0	Seurat	2.11415	0.850328	0.838823	0.838823	-45.9417	0.249689	0.566016	0.584976	0.628388	0.628388	89.006	0.291527	0.566016

## Sheet: f4e
UMAP1	UMAP2
15.4286	5.7331
15.2313	4.96431
12.636	-15.6934
11.9876	-15.0449
14.5798	10.5794
12.2767	-15.3341
14.9757	10.098
12.5723	8.32763
14.7807	5.29482
14.6097	5.62549
16.0916	9.63145
14.8424	6.65301
17.0654	10.1122
15.5419	5.53928
15.8976	5.45646
11.8577	-14.9151
12.6944	-15.7518
12.7409	7.86837
16.9164	9.48738
14.4413	9.83853
16.7285	9.90774
15.6751	8.75171
13.8054	9.54557
14.0374	9.93203
15.2174	5.99374
14.9885	8.87087
17.1427	9.65647
17.2608	10.0287
13.4566	9.50016
15.4515	5.31854
14.9134	8.16342
14.1217	8.88143
14.637	8.33986
14.4329	9.35219
15.4603	6.10514
12.5749	-15.6323
14.772	9.22307
12.4938	-15.5512
12.9892	8.23625
13.3006	8.7722
15.7576	8.68056
12.7682	8.20314
15.7029	5.05833
15.0166	5.91676
14.7495	9.65548
14.0928	8.75468
15.4153	10.4718
17.3845	9.84909
15.559	10.3581
13.845	10.4107
14.8681	5.54323
15.6136	10.1896
12.1067	-15.1641
12.5013	8.55382
15.805	5.9258
15.1476	5.18733
15.0479	8.09323
15.5835	8.95052
12.2781	-15.3355
11.1102	13.7743
11.4388	10.9418
11.9645	10.6302
12.88	11.2702
10.974	12.449
13.0604	10.3473
12.3586	12.3773
10.9679	11.0885
10.7529	13.5882
13.0754	10.7558
10.95	11.3629
12.9277	13.6732
13.135	12.2529
11.2787	12.963
11.7817	13.1798
12.6037	11.1784
12.5165	10.5879
12.5958	10.1436
12.6051	11.7337
12.457	12.1208
12.4847	11.205
10.2955	12.8568
10.485	13.4472
12.1334	11.4054
10.18	12.2954
10.7262	12.3156
13.2847	12.4857
10.7347	12.9797
13.0856	12.8361
9.98817	13.2208
12.9537	11.7854
11.9538	12.7033
13.5619	13.0425
11.0726	11.6641
11.6619	12.488
13.9371	11.8719
12.3463	10.9147
13.2791	11.0258
12.2514	13.475
13.7541	12.4393
11.4426	12.3561
11.9939	13.9717
12.6607	13.3156
12.0922	13.0927
11.0868	13.0268
12.0957	11.9472
11.4704	11.615
13.2778	13.1941
11.6631	11.5054
13.5034	11.6659
11.4802	13.7141
12.0934	12.5939
12.8286	12.0089
11.4892	11.9443
11.2109	12.3196
10.4429	11.6906
12.0669	10.4289
12.7653	12.7635
13.8273	10.936

## Sheet: f4f
dot_color_df
	Osr1	Foxc1	Podxl	Uncx	Nr2f2	Dach1	Wnt4	Wt1	Cd44	Nphs1
Kidney (E12.5)	0.23	0.18	0.28	0.37	0.35	0.46	0.24	0.28	0.71	0.33
Metanephron progenitors (E11.5)	0.21	0.18	0.17	0.13	0.21	0.14	0.43	0.25	0.04	0.31
Nephron progenitors (E11.5)	1	0.92	0.95	0.74	0.77	0.31	0	0.19	0	0
dot_size_df
	Osr1	Foxc1	Podxl	Uncx	Nr2f2	Dach1	Wnt4	Wt1	Cd44	Nphs1
Kidney (E12.5)	0.08	0.22	0.06	0.51	0.56	0.59	0.37	0.46	0.65	0.28
Metanephron progenitors (E11.5)	0.04	0.34	0.01	0.05	0.24	0.07	0.59	0.37	0.2	0.19
Nephron progenitors (E11.5)	0.98	0.96	0.97	1	1	1	0	0.05	0	0

## Sheet: s3
dataset	inverse_noise	seed	method	angle_delta	celltype_macro_f1	celltype_micro_f1	celltype_score	euclidean_dis	global_score	match_ratio	region_macro_f1	region_micro_f1	region_score	run_time	total_macro_f1	total_micro_f1
visium_human_DLPFC	0.025	0	Harmony	0.00476166	0.0844718	0.177166	0.177166	0.531631	0.0184319	0.00110041	0.114999	0.228611	0.228611	12.0679	0.00658881	0.0184319
visium_human_DLPFC	0.025	0	PASTE	7.10543e-14	1	1	1	0	1	1	1	1	1	21.3399	1	1
visium_human_DLPFC	0.025	0	SLAT	0.00670634	0.988633	0.988721	0.988721	0.00151004	0.983769	0.962586	0.989365	0.991472	0.991472	5.6135	0.974614	0.983769
visium_human_DLPFC	0.025	0	STAGATE	1.07148	0.770243	0.769188	0.769188	0.168769	0.587345	0.0261348	0.641974	0.705365	0.705365	49.3539	0.271157	0.587345
visium_human_DLPFC	0.025	0	Seurat	1.05354	0.681373	0.665199	0.665199	0.290905	0.461348	0.158184	0.46164	0.50729	0.50729	123.565	0.304869	0.461348
visium_human_DLPFC	0.025	1	Harmony	0.589101	0.119808	0.190646	0.190646	0.501404	0.0297111	0.00110041	0.122051	0.234388	0.234388	9.18923	0.0125647	0.0297111
visium_human_DLPFC	0.025	1	PASTE	4.9738e-14	1	1	1	0	1	1	1	1	1	18.8376	1	1
visium_human_DLPFC	0.025	1	SLAT	0.00361431	0.991864	0.991472	0.991472	0.00133992	0.988721	0.966713	0.99184	0.993398	0.993398	5.67881	0.974399	0.988721
visium_human_DLPFC	0.025	1	STAGATE	1.00927	0.750878	0.751582	0.751582	0.176816	0.562311	0.0209078	0.614764	0.671802	0.671802	34.1428	0.262929	0.562311
visium_human_DLPFC	0.025	1	Seurat	0.368789	0.680901	0.662999	0.662999	0.295052	0.448418	0.150481	0.442979	0.49381	0.49381	92.325	0.259665	0.448418
visium_human_DLPFC	0.025	2	Harmony	0.221407	0.0887468	0.178542	0.178542	0.454345	0.0148556	0.00110041	0.110275	0.176616	0.176616	7.53974	0.00691045	0.0148556
visium_human_DLPFC	0.025	2	PASTE	4.9738e-14	1	1	1	0	1	1	1	1	1	15.9413	1	1
visium_human_DLPFC	0.025	2	SLAT	0.0146075	0.98892	0.988446	0.988446	0.0017703	0.982118	0.961761	0.987229	0.990096	0.990096	6.87869	0.97342	0.982118
visium_human_DLPFC	0.025	2	STAGATE	1.26728	0.747034	0.749381	0.749381	0.168636	0.558459	0.0291609	0.622195	0.674278	0.674278	26.898	0.24453	0.558459
visium_human_DLPFC	0.025	2	Seurat	0.842786	0.663457	0.649243	0.649243	0.303755	0.450069	0.142228	0.452032	0.50564	0.50564	90.221	0.280309	0.450069
visium_human_DLPFC	0.025	3	Harmony	0.441506	0.104238	0.184319	0.184319	0.529696	0.0242091	0.000275103	0.113687	0.230812	0.230812	9.73207	0.0075597	0.0242091
visium_human_DLPFC	0.025	3	PASTE	4.9738e-14	1	1	1	0	1	1	1	1	1	17.3467	1	1
visium_human_DLPFC	0.025	3	SLAT	0.0044306	0.990673	0.990371	0.990371	0.0018607	0.983769	0.958459	0.987198	0.989546	0.989546	7.21371	0.97418	0.983769
visium_human_DLPFC	0.025	3	STAGATE	1.33946	0.749564	0.742228	0.742228	0.188741	0.546905	0.0167813	0.606739	0.657772	0.657772	39.3061	0.257704	0.546905
visium_human_DLPFC	0.025	3	Seurat	0.0892276	0.665902	0.650894	0.650894	0.300812	0.466025	0.143054	0.447484	0.509216	0.509216	92.942	0.292636	0.466025
visium_human_DLPFC	0.025	4	Harmony	0.269216	0.110147	0.186795	0.186795	0.49419	0.026685	0.000825309	0.126065	0.215956	0.215956	12.4839	0.00966936	0.026685
visium_human_DLPFC	0.025	4	PASTE	7.10543e-14	1	1	1	0	1	1	1	1	1	14.7825	1	1
visium_human_DLPFC	0.025	4	SLAT	0.00816292	0.990519	0.989821	0.989821	0.00147086	0.988171	0.964512	0.994969	0.995873	0.995873	6.08637	0.975927	0.988171
visium_human_DLPFC	0.025	4	STAGATE	0.136144	0.760086	0.761761	0.761761	0.155423	0.58762	0.0288858	0.641002	0.698762	0.698762	27.4659	0.301315	0.58762
visium_human_DLPFC	0.025	4	Seurat	0.943555	0.673908	0.654746	0.654746	0.28162	0.448968	0.155983	0.454802	0.502338	0.502338	148.118	0.28154	0.448968
visium_human_DLPFC	0.025	5	Harmony	0.395721	0.0845557	0.177992	0.177992	0.484554	0.0140303	0.00137552	0.113005	0.204127	0.204127	8.94075	0.00495873	0.0140303
visium_human_DLPFC	0.025	5	PASTE	4.9738e-14	1	1	1	0	1	1	1	1	1	18.2509	1	1
visium_human_DLPFC	0.025	5	SLAT	0.00639963	0.991989	0.991747	0.991747	0.00138359	0.987345	0.964512	0.991956	0.993122	0.993122	7.27322	0.979873	0.987345
visium_human_DLPFC	0.025	5	STAGATE	0.976089	0.750759	0.754608	0.754608	0.178778	0.553783	0.0231087	0.603051	0.659147	0.659147	31.7737	0.250648	0.553783
visium_human_DLPFC	0.025	5	Seurat	0.430153	0.65975	0.645942	0.645942	0.297071	0.448693	0.137827	0.435556	0.490234	0.490234	94.397	0.262465	0.448693
visium_human_DLPFC	0.025	6	Harmony	2.02386	0.0868491	0.177717	0.177717	0.512606	0.0217331	0.000550206	0.132745	0.221733	0.221733	8.98937	0.00710957	0.0217331
visium_human_DLPFC	0.025	6	PASTE	4.9738e-14	1	1	1	0	1	1	1	1	1	17.4256	1	1
visium_human_DLPFC	0.025	6	SLAT	0.00146871	0.988671	0.989271	0.989271	0.00158964	0.983769	0.962311	0.990079	0.992297	0.992297	5.89797	0.958898	0.983769
visium_human_DLPFC	0.025	6	STAGATE	0.602835	0.759331	0.761761	0.761761	0.170073	0.565612	0.0264099	0.630668	0.681431	0.681431	25.6196	0.245699	0.565612
visium_human_DLPFC	0.025	6	Seurat	0.116534	0.693125	0.676754	0.676754	0.28366	0.47923	0.163686	0.481698	0.522696	0.522696	92.517	0.315897	0.47923
visium_human_DLPFC	0.025	7	Harmony	0.600125	0.105695	0.185695	0.185695	0.511358	0.0255846	0.000275103	0.135901	0.231362	0.231362	7.57578	0.00960772	0.0255846
visium_human_DLPFC	0.025	7	PASTE	4.9738e-14	1	1	1	0	1	1	1	1	1	17.6852	1	1
visium_human_DLPFC	0.025	7	SLAT	1.02855e-05	0.99386	0.993673	0.993673	0.00138613	0.989271	0.968088	0.991516	0.993122	0.993122	7.01443	0.986038	0.989271
visium_human_DLPFC	0.025	7	STAGATE	0.646291	0.750255	0.743054	0.743054	0.171743	0.561761	0.0299862	0.612354	0.673177	0.673177	26.7415	0.268189	0.561761
visium_human_DLPFC	0.025	7	Seurat	2.00814	0.663593	0.648968	0.648968	0.310323	0.447593	0.143329	0.445419	0.499312	0.499312	100.508	0.253565	0.447593
visium_human_DLPFC	0.05	0	Harmony	1.52149	0.256315	0.269326	0.269326	0.491576	0.12132	0.0627235	0.221247	0.257772	0.257772	8.45489	0.0911715	0.12132
visium_human_DLPFC	0.05	0	PASTE	4.9738e-14	1	1	1	0	1	1	1	1	1	14.9598	1	1
visium_human_DLPFC	0.05	0	SLAT	0.00182726	0.996387	0.996149	0.996149	0.000362336	0.994498	0.988996	0.996694	0.997524	0.997524	6.1019	0.992687	0.994498
visium_human_DLPFC	0.05	0	STAGATE	0.377728	0.790131	0.792847	0.792847	0.0881571	0.657772	0.0731774	0.745307	0.794498	0.794498	26.766	0.349926	0.657772
visium_human_DLPFC	0.05	0	Seurat	0.111066	0.793571	0.782669	0.782669	0.210402	0.628611	0.382118	0.631284	0.662173	0.662173	107.103	0.468712	0.628611
visium_human_DLPFC	0.05	1	Harmony	1.20399	0.229715	0.251994	0.251994	0.449589	0.0957359	0.0456671	0.211975	0.256946	0.256946	8.21289	0.0833255	0.0957359
visium_human_DLPFC	0.05	1	PASTE	4.9738e-14	1	1	1	0	1	1	1	1	1	15.6838	1	1
visium_human_DLPFC	0.05	1	SLAT	0.00121017	0.995075	0.995048	0.995048	0.000553483	0.993398	0.98542	0.994832	0.996424	0.996424	7.80539	0.987599	0.993398
visium_human_DLPFC	0.05	1	STAGATE	0.731577	0.782768	0.782669	0.782669	0.107801	0.631912	0.0558459	0.709079	0.76011	0.76011	33.0237	0.329235	0.631912
visium_human_DLPFC	0.05	1	Seurat	0.373535	0.806707	0.794498	0.794498	0.192214	0.644842	0.421458	0.645899	0.674828	0.674828	96.485	0.524057	0.644842
visium_human_DLPFC	0.05	2	Harmony	0.673016	0.234614	0.255296	0.255296	0.460793	0.0995873	0.0459422	0.20327	0.247868	0.247868	7.82486	0.0499176	0.0995873
visium_human_DLPFC	0.05	2	PASTE	4.9738e-14	1	1	1	9.50205e-06	1	0.99945	1	1	1	16.8545	1	1
visium_human_DLPFC	0.05	2	SLAT	0.000584434	0.997331	0.997249	0.997249	0.000404139	0.996699	0.992847	0.997643	0.998074	0.998074	7.86599	0.991669	0.996699
visium_human_DLPFC	0.05	2	STAGATE	0.727126	0.796273	0.799175	0.799175	0.0887777	0.6663	0.0789546	0.747462	0.798349	0.798349	25.9073	0.365863	0.6663
visium_human_DLPFC	0.05	2	Seurat	0.508741	0.802406	0.787895	0.787895	0.195186	0.643191	0.4011	0.641641	0.673453	0.673453	98.751	0.54291	0.643191
visium_human_DLPFC	0.05	3	Harmony	1.22	0.275804	0.281981	0.281981	0.473117	0.132325	0.0671252	0.226189	0.264374	0.264374	7.39565	0.0805679	0.132325
visium_human_DLPFC	0.05	3	PASTE	4.9738e-14	1	1	1	0	1	1	1	1	1	17.4811	1	1
visium_human_DLPFC	0.05	3	SLAT	0.00255601	0.997053	0.997249	0.997249	0.000432895	0.996149	0.989546	0.99752	0.998074	0.998074	6.54026	0.993497	0.996149
visium_human_DLPFC	0.05	3	STAGATE	0.520624	0.795846	0.803026	0.803026	0.0972276	0.642366	0.0539202	0.707384	0.765612	0.765612	32.5358	0.308856	0.642366
visium_human_DLPFC	0.05	3	Seurat	0.0244903	0.801284	0.790646	0.790646	0.191411	0.65282	0.403851	0.655142	0.686107	0.686107	102.587	0.533864	0.65282
visium_human_DLPFC	0.05	4	Harmony	1.6768	0.276722	0.282256	0.282256	0.45869	0.128748	0.0704264	0.227389	0.268776	0.268776	8.12145	0.100711	0.128748
visium_human_DLPFC	0.05	4	PASTE	4.9738e-14	1	1	1	0	1	1	1	1	1	35.6598	1	1
visium_human_DLPFC	0.05	4	SLAT	0.00225871	0.997114	0.996974	0.996974	0.000382393	0.996424	0.989821	0.997901	0.998349	0.998349	6.67794	0.993021	0.996424
visium_human_DLPFC	0.05	4	STAGATE	0.22384	0.775362	0.778267	0.778267	0.112527	0.625034	0.0635488	0.686534	0.74773	0.74773	34.4817	0.311874	0.625034
visium_human_DLPFC	0.05	4	Seurat	0.222984	0.798202	0.787345	0.787345	0.194191	0.639065	0.406602	0.637328	0.673728	0.673728	101.088	0.500207	0.639065
visium_human_DLPFC	0.05	5	Harmony	0.462505	0.276912	0.283906	0.283906	0.455349	0.132325	0.0808803	0.223101	0.257221	0.257221	9.42385	0.0953077	0.132325
visium_human_DLPFC	0.05	5	PASTE	4.9738e-14	1	1	1	0	1	1	1	1	1	16.1503	1	1
visium_human_DLPFC	0.05	5	SLAT	0.000629879	0.997504	0.997249	0.997249	0.000400125	0.995598	0.989546	0.997372	0.997799	0.997799	6.22699	0.994223	0.995598
visium_human_DLPFC	0.05	5	STAGATE	0.28712	0.795382	0.795598	0.795598	0.0890768	0.639065	0.0698762	0.713964	0.762861	0.762861	32.9316	0.335904	0.639065
visium_human_DLPFC	0.05	5	Seurat	0.0330081	0.79323	0.779367	0.779367	0.191312	0.647043	0.404677	0.642711	0.68088	0.68088	96.3	0.478779	0.647043
visium_human_DLPFC	0.05	6	Harmony	0.797318	0.274722	0.281706	0.281706	0.476359	0.125997	0.0676754	0.211421	0.247868	0.247868	9.22972	0.0677912	0.125997
visium_human_DLPFC	0.05	6	PASTE	4.9738e-14	1	1	1	0	1	1	1	1	1	16.5565	1	1
visium_human_DLPFC	0.05	6	SLAT	0.00394982	0.997509	0.997249	0.997249	0.000441392	0.996149	0.98707	0.997831	0.998349	0.998349	5.86889	0.995415	0.996149
visium_human_DLPFC	0.05	6	STAGATE	0.681422	0.787341	0.788996	0.788996	0.102668	0.63879	0.0544704	0.711095	0.763686	0.763686	27.2597	0.357007	0.63879
visium_human_DLPFC	0.05	6	Seurat	0.115294	0.79578	0.785144	0.785144	0.205272	0.631362	0.389271	0.63143	0.667675	0.667675	98.036	0.539643	0.631362
visium_human_DLPFC	0.05	7	Harmony	0.680788	0.253701	0.269326	0.269326	0.483746	0.116919	0.0632737	0.213239	0.249519	0.249519	8.94716	0.071442	0.116919
visium_human_DLPFC	0.05	7	PASTE	4.9738e-14	1	1	1	0	1	1	1	1	1	17.2449	1	1
visium_human_DLPFC	0.05	7	SLAT	0.00346511	0.998235	0.998074	0.998074	0.000223058	0.997799	0.994223	0.998798	0.999175	0.999175	5.97354	0.997684	0.997799
visium_human_DLPFC	0.05	7	STAGATE	0.666844	0.781464	0.782944	0.782944	0.128769	0.629161	0.0583219	0.698314	0.758459	0.758459	26.713	0.351219	0.629161
visium_human_DLPFC	0.05	7	Seurat	0.029077	0.80017	0.78707	0.78707	0.189672	0.642366	0.408803	0.638543	0.676754	0.676754	94.985	0.488271	0.642366
visium_human_DLPFC	0.1	0	Harmony	1.40174	0.605681	0.571389	0.571389	0.282679	0.475928	0.412655	0.512032	0.535626	0.535626	17.4943	0.373362	0.475928
visium_human_DLPFC	0.1	0	PASTE	4.9738e-14	1	1	1	0	1	1	1	1	1	28.8526	1	1
visium_human_DLPFC	0.1	0	SLAT	0.000351751	0.999698	0.999725	0.999725	4.90144e-05	0.999175	0.998349	0.999227	0.99945	0.99945	8.49652	0.998711	0.999175
visium_human_DLPFC	0.1	0	STAGATE	0.174993	0.828448	0.82751	0.82751	0.0480144	0.725722	0.168088	0.818871	0.85227	0.85227	26.4723	0.431889	0.725722
visium_human_DLPFC	0.1	0	Seurat	0.21567	0.929435	0.924072	0.924072	0.0767716	0.860798	0.751032	0.8643	0.875378	0.875378	97.559	0.824717	0.860798
visium_human_DLPFC	0.1	1	Harmony	0.712143	0.636735	0.603026	0.603026	0.269189	0.502889	0.448968	0.545101	0.561761	0.561761	9.13348	0.449829	0.502889
visium_human_DLPFC	0.1	1	PASTE	4.9738e-14	1	1	1	0	1	1	1	1	1	17.7631	1	1
visium_human_DLPFC	0.1	1	SLAT	0.00128137	0.999788	0.999725	0.999725	3.06891e-05	0.999725	0.9989	1	1	1	5.63484	0.99976	0.999725
visium_human_DLPFC	0.1	1	STAGATE	0.0386584	0.817014	0.817882	0.817882	0.0518148	0.708941	0.148006	0.798196	0.842641	0.842641	33.6433	0.380372	0.708941
visium_human_DLPFC	0.1	1	Seurat	0.228707	0.923819	0.919395	0.919395	0.0774404	0.859697	0.753783	0.859451	0.873177	0.873177	108.906	0.775186	0.859697
visium_human_DLPFC	0.1	2	Harmony	0.826062	0.643253	0.607428	0.607428	0.277039	0.49216	0.433012	0.554236	0.563411	0.563411	9.63252	0.414517	0.49216
visium_human_DLPFC	0.1	2	PASTE	4.9738e-14	1	1	1	0	1	1	1	1	1	17.7668	1	1
visium_human_DLPFC	0.1	2	SLAT	0.00283734	0.998971	0.9989	0.9989	9.46737e-05	0.9989	0.997524	0.999633	0.999725	0.999725	6.69516	0.997021	0.9989
visium_human_DLPFC	0.1	2	STAGATE	0.128497	0.826767	0.827785	0.827785	0.0466074	0.738102	0.159835	0.832361	0.869326	0.869326	26.4597	0.480059	0.738102
visium_human_DLPFC	0.1	2	Seurat	0.255553	0.922439	0.918294	0.918294	0.0779767	0.859972	0.753783	0.868124	0.87868	0.87868	95.095	0.784753	0.859972
visium_human_DLPFC	0.1	3	Harmony	0.502209	0.657907	0.624209	0.624209	0.249429	0.518845	0.471252	0.564478	0.577166	0.577166	8.33744	0.465359	0.518845
visium_human_DLPFC	0.1	3	PASTE	4.9738e-14	1	1	1	0	1	1	1	1	1	17.8674	1	1
visium_human_DLPFC	0.1	3	SLAT	0.000415379	0.999698	0.999725	0.999725	6.42395e-05	0.999725	0.997249	0.999769	0.999725	0.999725	5.66841	0.999181	0.999725
visium_human_DLPFC	0.1	3	STAGATE	0.260681	0.825959	0.826685	0.826685	0.0402349	0.726272	0.173315	0.815965	0.850069	0.850069	33.4328	0.490857	0.726272
visium_human_DLPFC	0.1	3	Seurat	0.265896	0.931058	0.925447	0.925447	0.0758103	0.86795	0.764237	0.872569	0.880055	0.880055	109.7	0.820309	0.86795
visium_human_DLPFC	0.1	4	Harmony	0.869839	0.643974	0.607978	0.607978	0.268007	0.501788	0.445117	0.534432	0.560385	0.560385	9.62751	0.430876	0.501788
visium_human_DLPFC	0.1	4	PASTE	4.9738e-14	1	1	1	0	1	1	1	1	1	17.5963	1	1
visium_human_DLPFC	0.1	4	SLAT	0.00303376	0.998971	0.9989	0.9989	0.000121384	0.9989	0.997524	0.998631	0.9989	0.9989	6.48846	0.997264	0.9989
visium_human_DLPFC	0.1	4	STAGATE	0.0152049	0.816843	0.818707	0.818707	0.0468755	0.70619	0.153783	0.802418	0.838514	0.838514	39.1788	0.437744	0.70619
visium_human_DLPFC	0.1	4	Seurat	0.0310041	0.931616	0.925172	0.925172	0.0792802	0.862173	0.74663	0.863293	0.875103	0.875103	107.602	0.823011	0.862173
visium_human_DLPFC	0.1	5	Harmony	1.56894	0.61852	0.584594	0.584594	0.266723	0.480055	0.422283	0.52818	0.543054	0.543054	9.28473	0.442047	0.480055
visium_human_DLPFC	0.1	5	PASTE	4.9738e-14	1	1	1	0	1	1	1	1	1	16.9221	1	1
visium_human_DLPFC	0.1	5	SLAT	0.000531142	0.999481	0.99945	0.99945	3.51063e-05	0.999175	0.999175	0.999192	0.99945	0.99945	6.2218	0.999044	0.999175
visium_human_DLPFC	0.1	5	STAGATE	0.114929	0.815129	0.815681	0.815681	0.0540978	0.703164	0.151032	0.801941	0.833563	0.833563	34.3149	0.419498	0.703164
visium_human_DLPFC	0.1	5	Seurat	0.0547012	0.926287	0.920495	0.920495	0.0816999	0.856946	0.743604	0.865766	0.872352	0.872352	99.302	0.814758	0.856946
visium_human_DLPFC	0.1	6	Harmony	1.32578	0.627686	0.593948	0.593948	0.260534	0.501238	0.45392	0.548189	0.567263	0.567263	9.58508	0.423122	0.501238
visium_human_DLPFC	0.1	6	PASTE	4.9738e-14	1	1	1	0	1	1	1	1	1	17.7422	1	1
visium_human_DLPFC	0.1	6	SLAT	0.000474395	0.999273	0.999175	0.999175	7.62227e-05	0.998349	0.997249	0.998057	0.998624	0.998624	6.51717	0.996909	0.998349
visium_human_DLPFC	0.1	6	STAGATE	0.0678269	0.819775	0.818707	0.818707	0.0501711	0.722421	0.152957	0.816923	0.855296	0.855296	39.3723	0.428791	0.722421
visium_human_DLPFC	0.1	6	Seurat	0.223358	0.929212	0.924347	0.924347	0.0758253	0.862999	0.750206	0.867339	0.878955	0.878955	106.674	0.799095	0.862999
visium_human_DLPFC	0.1	7	Harmony	1.15326	0.620682	0.586245	0.586245	0.278147	0.481706	0.431087	0.524726	0.544704	0.544704	9.08056	0.432047	0.481706
visium_human_DLPFC	0.1	7	PASTE	4.9738e-14	1	1	1	0	1	1	1	1	1	16.7771	1	1
visium_human_DLPFC	0.1	7	SLAT	0.000240698	0.999179	0.999175	0.999175	8.50268e-05	0.9989	0.996699	0.999596	0.999725	0.999725	6.46201	0.998905	0.9989
visium_human_DLPFC	0.1	7	STAGATE	0.341958	0.813679	0.81238	0.81238	0.0561352	0.710041	0.130124	0.806532	0.849519	0.849519	26.6393	0.430791	0.710041
visium_human_DLPFC	0.1	7	Seurat	0.210782	0.931184	0.925997	0.925997	0.0755988	0.858872	0.751307	0.867128	0.873728	0.873728	107.092	0.777784	0.858872
visium_human_DLPFC	0.2	0	Harmony	0.626165	0.879695	0.876479	0.876479	0.0823317	0.840715	0.822008	0.853473	0.861073	0.861073	8.87524	0.797248	0.840715
visium_human_DLPFC	0.2	0	PASTE	4.9738e-14	1	1	1	0	1	1	1	1	1	28.8284	1	1
visium_human_DLPFC	0.2	0	SLAT	7.10543e-14	1	1	1	0	1	1	1	1	1	5.83892	1	1
visium_human_DLPFC	0.2	0	STAGATE	0.0428957	0.846075	0.845667	0.845667	0.0250783	0.784869	0.283081	0.887884	0.913067	0.913067	26.5921	0.549242	0.784869
visium_human_DLPFC	0.2	0	Seurat	0.0523154	0.984922	0.983494	0.983494	0.0162699	0.971389	0.948556	0.975021	0.975791	0.975791	96.07	0.959301	0.971389
visium_human_DLPFC	0.2	1	Harmony	0.466457	0.87736	0.874003	0.874003	0.0833742	0.837964	0.823934	0.853754	0.860523	0.860523	8.70181	0.800203	0.837964
visium_human_DLPFC	0.2	1	PASTE	4.9738e-14	1	1	1	0	1	1	1	1	1	28.6239	1	1
visium_human_DLPFC	0.2	1	SLAT	5.90295e-05	1	1	1	4.3228e-06	1	0.999725	1	1	1	6.24548	1	1
visium_human_DLPFC	0.2	1	STAGATE	0.040426	0.862683	0.860523	0.860523	0.0216108	0.803026	0.31967	0.902328	0.922696	0.922696	33.5399	0.582721	0.803026
visium_human_DLPFC	0.2	1	Seurat	0.10985	0.983938	0.983494	0.983494	0.0191903	0.966713	0.939477	0.968243	0.971664	0.971664	101.665	0.951708	0.966713
visium_human_DLPFC	0.2	2	Harmony	0.485913	0.87215	0.868501	0.868501	0.0908466	0.828336	0.810179	0.84199	0.851444	0.851444	7.71282	0.782568	0.828336
visium_human_DLPFC	0.2	2	PASTE	4.9738e-14	1	1	1	0	1	1	1	1	1	28.6179	1	1
visium_human_DLPFC	0.2	2	SLAT	0.000276958	1	1	1	7.24624e-06	1	0.999725	1	1	1	5.85988	1	1
visium_human_DLPFC	0.2	2	STAGATE	0.0878222	0.852682	0.85227	0.85227	0.0232707	0.78542	0.276754	0.87575	0.902613	0.902613	26.6054	0.562059	0.78542
visium_human_DLPFC	0.2	2	Seurat	0.129873	0.986333	0.98542	0.98542	0.0172412	0.967538	0.946905	0.969105	0.970564	0.970564	101.549	0.959567	0.967538
visium_human_DLPFC	0.2	3	Harmony	0.392166	0.887399	0.884457	0.884457	0.0853008	0.844842	0.828611	0.862984	0.863274	0.863274	7.76783	0.820322	0.844842
visium_human_DLPFC	0.2	3	PASTE	4.9738e-14	1	1	1	0	1	1	1	1	1	15.7835	1	1
visium_human_DLPFC	0.2	3	SLAT	0.00110441	0.999698	0.999725	0.999725	3.77724e-05	0.999725	0.999175	1	1	1	6.60683	0.999821	0.999725
visium_human_DLPFC	0.2	3	STAGATE	0.134561	0.857225	0.85392	0.85392	0.0238354	0.795598	0.296561	0.89281	0.915268	0.915268	33.5068	0.566122	0.795598
visium_human_DLPFC	0.2	3	Seurat	0.00688414	0.988077	0.986795	0.986795	0.0149229	0.97414	0.951582	0.974868	0.976341	0.976341	103.321	0.968771	0.97414
visium_human_DLPFC	0.2	4	Harmony	0.489844	0.894937	0.892435	0.892435	0.0693378	0.863824	0.842091	0.874917	0.883356	0.883356	7.52524	0.814135	0.863824
visium_human_DLPFC	0.2	4	PASTE	4.9738e-14	1	1	1	0	1	1	1	1	1	17.1277	1	1
visium_human_DLPFC	0.2	4	SLAT	7.10543e-14	1	1	1	0	1	1	1	1	1	8.02022	1	1
visium_human_DLPFC	0.2	4	STAGATE	0.0370225	0.858921	0.856671	0.856671	0.0205154	0.793122	0.308941	0.883872	0.910041	0.910041	34.3801	0.605759	0.793122
visium_human_DLPFC	0.2	4	Seurat	0.108474	0.985969	0.984869	0.984869	0.0154681	0.971114	0.950206	0.971677	0.973865	0.973865	103.637	0.949086	0.971114
visium_human_DLPFC	0.2	5	Harmony	0.739765	0.875047	0.871802	0.871802	0.0827067	0.835763	0.816231	0.850239	0.857772	0.857772	9.01685	0.766009	0.835763
visium_human_DLPFC	0.2	5	PASTE	4.9738e-14	1	1	1	0	1	1	1	1	1	17.0346	1	1
visium_human_DLPFC	0.2	5	SLAT	5.90295e-05	1	1	1	4.3228e-06	1	0.999725	1	1	1	6.36453	1	1
visium_human_DLPFC	0.2	5	STAGATE	0.0269925	0.852572	0.849794	0.849794	0.0219244	0.793673	0.289133	0.892244	0.914443	0.914443	34.1592	0.532801	0.793673
visium_human_DLPFC	0.2	5	Seurat	0.000874851	0.987299	0.986795	0.986795	0.0159672	0.971664	0.946355	0.971716	0.973315	0.973315	102.593	0.932432	0.971664
visium_human_DLPFC	0.2	6	Harmony	0.630152	0.88243	0.88033	0.88033	0.0805189	0.841541	0.822834	0.861748	0.865199	0.865199	7.88436	0.804235	0.841541
visium_human_DLPFC	0.2	6	PASTE	4.9738e-14	1	1	1	0	1	1	1	1	1	17.1627	1	1
visium_human_DLPFC	0.2	6	SLAT	0.000216784	1	1	1	4.33597e-06	1	0.999725	1	1	1	6.62819	1	1
visium_human_DLPFC	0.2	6	STAGATE	0.0225166	0.858047	0.855571	0.855571	0.0240467	0.784594	0.285007	0.868633	0.894911	0.894911	33.0443	0.605533	0.784594
visium_human_DLPFC	0.2	6	Seurat	0.0841886	0.98677	0.98542	0.98542	0.0174288	0.967538	0.938377	0.969319	0.969739	0.969739	103.807	0.959924	0.967538
visium_human_DLPFC	0.2	7	Harmony	0.243002	0.878338	0.873728	0.873728	0.0821348	0.839065	0.817882	0.852128	0.857772	0.857772	7.52172	0.764367	0.839065
visium_human_DLPFC	0.2	7	PASTE	4.9738e-14	1	1	1	0	1	1	1	1	1	15.0947	1	1
visium_human_DLPFC	0.2	7	SLAT	0.000926148	1	1	1	1.94528e-05	1	0.999725	1	1	1	6.54381	1	1
visium_human_DLPFC	0.2	7	STAGATE	0.0426249	0.85782	0.856946	0.856946	0.0231595	0.78707	0.295736	0.884953	0.904814	0.904814	25.6246	0.575447	0.78707
visium_human_DLPFC	0.2	7	Seurat	0.00670429	0.987534	0.98652	0.98652	0.0148647	0.970839	0.949656	0.971154	0.973315	0.973315	97.817	0.965728	0.970839
visium_human_DLPFC	0.4	0	Harmony	0.0785022	0.973469	0.974966	0.974966	0.0172344	0.966713	0.962586	0.969449	0.97304	0.97304	9.27672	0.948788	0.966713
visium_human_DLPFC	0.4	0	PASTE	4.9738e-14	1	1	1	0	1	1	1	1	1	36.7249	1	1
visium_human_DLPFC	0.4	0	SLAT	7.10543e-14	1	1	1	0	1	1	1	1	1	8.35334	1	1
visium_human_DLPFC	0.4	0	STAGATE	0.00466037	0.891823	0.889409	0.889409	0.0150198	0.842366	0.418707	0.917685	0.935076	0.935076	26.6723	0.664828	0.842366
visium_human_DLPFC	0.4	0	Seurat	0.00204248	0.998457	0.998349	0.998349	0.00118248	0.997524	0.995323	0.997547	0.998074	0.998074	103.985	0.99635	0.997524
visium_human_DLPFC	0.4	1	Harmony	0.11575	0.978214	0.979642	0.979642	0.0138263	0.971664	0.967538	0.97485	0.976891	0.976891	8.58222	0.952783	0.971664
visium_human_DLPFC	0.4	1	PASTE	4.9738e-14	1	1	1	0	1	1	1	1	1	16.3239	1	1
visium_human_DLPFC	0.4	1	SLAT	7.10543e-14	1	1	1	0	1	1	1	1	1	6.76329	1	1
visium_human_DLPFC	0.4	1	STAGATE	0.0361048	0.875481	0.874553	0.874553	0.0156403	0.830261	0.407703	0.912669	0.93205	0.93205	33.4249	0.624163	0.830261
visium_human_DLPFC	0.4	1	Seurat	0.00824063	0.999576	0.99945	0.99945	0.000726391	0.9989	0.996699	0.998857	0.999175	0.999175	101.893	0.998723	0.9989
visium_human_DLPFC	0.4	2	Harmony	0.0867115	0.97525	0.976616	0.976616	0.0169759	0.968913	0.964787	0.972454	0.974415	0.974415	7.9954	0.952904	0.968913
visium_human_DLPFC	0.4	2	PASTE	4.9738e-14	1	1	1	0	1	1	1	1	1	16.8847	1	1
visium_human_DLPFC	0.4	2	SLAT	7.10543e-14	1	1	1	0	1	1	1	1	1	6.78121	1	1
visium_human_DLPFC	0.4	2	STAGATE	0.0447384	0.880863	0.87978	0.87978	0.0153506	0.833838	0.4011	0.910791	0.930399	0.930399	38.645	0.653676	0.833838
visium_human_DLPFC	0.4	2	Seurat	0.00473416	0.998563	0.998624	0.998624	0.00081422	0.998074	0.996424	0.998161	0.998624	0.998624	103.682	0.995416	0.998074
visium_human_DLPFC	0.4	3	Harmony	0.0488652	0.973442	0.974966	0.974966	0.0169381	0.965337	0.962311	0.970788	0.971389	0.971389	7.60161	0.940991	0.965337
visium_human_DLPFC	0.4	3	PASTE	4.9738e-14	1	1	1	0	1	1	1	1	1	17.0233	1	1
visium_human_DLPFC	0.4	3	SLAT	7.10543e-14	1	1	1	0	1	1	1	1	1	6.66066	1	1
visium_human_DLPFC	0.4	3	STAGATE	0.0561931	0.883273	0.881431	0.881431	0.0153408	0.83989	0.410179	0.931992	0.94773	0.94773	34.398	0.631256	0.83989
visium_human_DLPFC	0.4	3	Seurat	0.0182724	0.999481	0.99945	0.99945	0.00124441	0.998624	0.997249	0.998334	0.998624	0.998624	99.87	0.998049	0.998624
visium_human_DLPFC	0.4	4	Harmony	0.0718402	0.974636	0.975791	0.975791	0.0184386	0.966162	0.96121	0.96934	0.972215	0.972215	8.73755	0.937144	0.966162
visium_human_DLPFC	0.4	4	PASTE	4.9738e-14	1	1	1	0	1	1	1	1	1	17.3203	1	1
visium_human_DLPFC	0.4	4	SLAT	7.10543e-14	1	1	1	0	1	1	1	1	1	6.62669	1	1
visium_human_DLPFC	0.4	4	STAGATE	0.0367613	0.876441	0.877854	0.877854	0.0157322	0.836589	0.404402	0.921705	0.939752	0.939752	26.8315	0.665812	0.836589
visium_human_DLPFC	0.4	4	Seurat	0.0131587	0.999179	0.999175	0.999175	0.000837994	0.998074	0.996974	0.997691	0.998349	0.998349	101.523	0.998024	0.998074
visium_human_DLPFC	0.4	5	Harmony	0.084223	0.972751	0.974415	0.974415	0.0161742	0.965887	0.960935	0.968465	0.970839	0.970839	8.79336	0.939676	0.965887
visium_human_DLPFC	0.4	5	PASTE	4.9738e-14	1	1	1	0	1	1	1	1	1	17.4745	1	1
visium_human_DLPFC	0.4	5	SLAT	7.10543e-14	1	1	1	0	1	1	1	1	1	6.8215	1	1
visium_human_DLPFC	0.4	5	STAGATE	0.0780433	0.875273	0.875653	0.875653	0.0165067	0.837689	0.398624	0.924989	0.942779	0.942779	33.8672	0.602838	0.837689
visium_human_DLPFC	0.4	5	Seurat	0.00144728	0.998782	0.9989	0.9989	0.00191528	0.997524	0.993948	0.997904	0.998074	0.998074	102.762	0.994491	0.997524
visium_human_DLPFC	0.4	6	Harmony	0.0399746	0.979662	0.980743	0.980743	0.0154164	0.972215	0.969464	0.973195	0.975791	0.975791	7.77079	0.957229	0.972215
visium_human_DLPFC	0.4	6	PASTE	4.9738e-14	1	1	1	0	1	1	1	1	1	17.3053	1	1
visium_human_DLPFC	0.4	6	SLAT	7.10543e-14	1	1	1	0	1	1	1	1	1	6.7916	1	1
visium_human_DLPFC	0.4	6	STAGATE	0.0304696	0.878	0.877029	0.877029	0.0152507	0.827235	0.402751	0.910939	0.930674	0.930674	33.3533	0.660286	0.827235
visium_human_DLPFC	0.4	6	Seurat	0.0161993	0.998146	0.998074	0.998074	0.001201	0.997799	0.994773	0.998265	0.998074	0.998074	100.747	0.996809	0.997799
visium_human_DLPFC	0.4	7	Harmony	0.0374494	0.977497	0.978817	0.978817	0.01544	0.970839	0.967538	0.973368	0.975516	0.975516	8.3331	0.943336	0.970839
visium_human_DLPFC	0.4	7	PASTE	4.9738e-14	1	1	1	0	1	1	1	1	1	16.1592	1	1
visium_human_DLPFC	0.4	7	SLAT	7.10543e-14	1	1	1	0	1	1	1	1	1	6.72255	1	1
visium_human_DLPFC	0.4	7	STAGATE	0.0107389	0.881072	0.88033	0.88033	0.0139542	0.836314	0.438514	0.923512	0.939752	0.939752	26.7189	0.658302	0.836314
visium_human_DLPFC	0.4	7	Seurat	0.00724674	0.999481	0.99945	0.99945	0.000756465	0.998624	0.996424	0.998402	0.998624	0.998624	100.376	0.998297	0.998624
visium_human_DLPFC	0.8	0	Harmony	0.0146729	0.997053	0.997249	0.997249	0.00184135	0.996424	0.995598	0.996454	0.996974	0.996974	17.0938	0.991823	0.996424
visium_human_DLPFC	0.8	0	PASTE	4.9738e-14	1	1	1	0	1	1	1	1	1	28.7848	1	1
visium_human_DLPFC	0.8	0	SLAT	7.10543e-14	1	1	1	0	1	1	1	1	1	5.86049	1	1
visium_human_DLPFC	0.8	0	STAGATE	0.0387898	0.885909	0.885282	0.885282	0.0156873	0.845392	0.436039	0.92714	0.943879	0.943879	26.7266	0.65284	0.845392
visium_human_DLPFC	0.8	0	Seurat	4.9738e-14	1	1	1	0	1	1	1	1	1	99.321	1	1
visium_human_DLPFC	0.8	1	Harmony	0.0113579	0.996371	0.996699	0.996699	0.0020421	0.995598	0.995323	0.995606	0.996149	0.996149	9.0768	0.994378	0.995598
visium_human_DLPFC	0.8	1	PASTE	4.9738e-14	1	1	1	0	1	1	1	1	1	17.2313	1	1
visium_human_DLPFC	0.8	1	SLAT	7.10543e-14	1	1	1	0	1	1	1	1	1	6.88433	1	1
visium_human_DLPFC	0.8	1	STAGATE	0.0464592	0.891676	0.891609	0.891609	0.0145174	0.850069	0.461898	0.929146	0.944704	0.944704	32.1415	0.666025	0.850069
visium_human_DLPFC	0.8	1	Seurat	0.00383391	0.999788	0.999725	0.999725	0.000197388	0.999725	0.999175	0.999806	0.999725	0.999725	100.322	0.999916	0.999725
visium_human_DLPFC	0.8	2	Harmony	0.00481152	0.998176	0.998349	0.998349	0.00201749	0.996699	0.996424	0.996815	0.996974	0.996974	7.39716	0.992607	0.996699
visium_human_DLPFC	0.8	2	PASTE	4.9738e-14	1	1	1	0	1	1	1	1	1	16.6078	1	1
visium_human_DLPFC	0.8	2	SLAT	7.10543e-14	1	1	1	0	1	1	1	1	1	6.25085	1	1
visium_human_DLPFC	0.8	2	STAGATE	0.0159881	0.892105	0.891609	0.891609	0.0141934	0.855021	0.476754	0.932769	0.94663	0.94663	30.7727	0.680655	0.855021
visium_human_DLPFC	0.8	2	Seurat	0.000249379	0.999698	0.999725	0.999725	0.000145318	0.999725	0.99945	0.999697	0.999725	0.999725	101.384	0.99989	0.999725
visium_human_DLPFC	0.8	3	Harmony	0.0153696	0.997968	0.998074	0.998074	0.00110548	0.997524	0.997524	0.997321	0.997799	0.997799	7.81845	0.995944	0.997524
visium_human_DLPFC	0.8	3	PASTE	4.9738e-14	1	1	1	0	1	1	1	1	1	28.6279	1	1
visium_human_DLPFC	0.8	3	SLAT	7.10543e-14	1	1	1	0	1	1	1	1	1	11.4392	1	1
visium_human_DLPFC	0.8	3	STAGATE	0.00218538	0.88383	0.885007	0.885007	0.0162312	0.841265	0.44099	0.920415	0.936451	0.936451	33.3915	0.656471	0.841265
visium_human_DLPFC	0.8	3	Seurat	0.00265345	1	1	1	9.37122e-05	1	0.999725	1	1	1	101.987	1	1
visium_human_DLPFC	0.8	4	Harmony	0.00246025	0.997865	0.998074	0.998074	0.00141662	0.996699	0.996699	0.997288	0.997249	0.997249	8.70912	0.9925	0.996699
visium_human_DLPFC	0.8	4	PASTE	4.9738e-14	1	1	1	0	1	1	1	1	1	16.5456	1	1
visium_human_DLPFC	0.8	4	SLAT	7.10543e-14	1	1	1	0	1	1	1	1	1	6.18308	1	1
visium_human_DLPFC	0.8	4	STAGATE	0.0336776	0.896313	0.895736	0.895736	0.0145116	0.85447	0.483081	0.918876	0.937276	0.937276	26.6779	0.65664	0.85447
visium_human_DLPFC	0.8	4	Seurat	0.00370016	1	1	1	0.000238132	0.999725	0.999175	0.999697	0.999725	0.999725	98.323	0.999139	0.999725
visium_human_DLPFC	0.8	5	Harmony	0.0052817	0.99787	0.998074	0.998074	0.00142444	0.997249	0.997249	0.99791	0.997799	0.997799	8.19419	0.99607	0.997249
visium_human_DLPFC	0.8	5	PASTE	4.9738e-14	1	1	1	0	1	1	1	1	1	35.7484	1	1
visium_human_DLPFC	0.8	5	SLAT	7.10543e-14	1	1	1	0	1	1	1	1	1	6.03564	1	1
visium_human_DLPFC	0.8	5	STAGATE	0.00426273	0.894401	0.89436	0.89436	0.0147135	0.85282	0.474003	0.929038	0.942503	0.942503	57.6546	0.655204	0.85282
visium_human_DLPFC	0.8	5	Seurat	0.00838753	1	1	1	0.000255518	0.999725	0.999175	0.999769	0.999725	0.999725	101.855	0.999452	0.999725
visium_human_DLPFC	0.8	6	Harmony	0.0188058	0.99697	0.997249	0.997249	0.00188132	0.995598	0.995323	0.996392	0.996424	0.996424	24.9469	0.989763	0.995598
visium_human_DLPFC	0.8	6	PASTE	4.9738e-14	1	1	1	0	1	1	1	1	1	16.2006	1	1
visium_human_DLPFC	0.8	6	SLAT	7.10543e-14	1	1	1	0	1	1	1	1	1	6.05064	1	1
visium_human_DLPFC	0.8	6	STAGATE	0.0597537	0.885027	0.883081	0.883081	0.0154059	0.83989	0.450894	0.915834	0.93425	0.93425	34.3258	0.631674	0.83989
visium_human_DLPFC	0.8	6	Seurat	0.00836184	0.999693	0.999725	0.999725	0.0002414	0.999725	0.999725	0.999565	0.999725	0.999725	104.345	0.99912	0.999725
visium_human_DLPFC	0.8	7	Harmony	0.00682012	0.99727	0.997524	0.997524	0.00205378	0.996149	0.995598	0.995643	0.996149	0.996149	14.7255	0.991625	0.996149
visium_human_DLPFC	0.8	7	PASTE	4.9738e-14	1	1	1	0	1	1	1	1	1	16.0796	1	1
visium_human_DLPFC	0.8	7	SLAT	7.10543e-14	1	1	1	0	1	1	1	1	1	6.70766	1	1
visium_human_DLPFC	0.8	7	STAGATE	0.122093	0.8911	0.890234	0.890234	0.0164597	0.845392	0.438514	0.91988	0.937001	0.937001	32.2237	0.637096	0.845392
visium_human_DLPFC	0.8	7	Seurat	0.00220407	1	1	1	6.44591e-05	0.999725	0.99945	0.999769	0.999725	0.999725	97.516	0.999905	0.999725
visium_human_DLPFC	1.6	0	Harmony	0.00181835	0.999693	0.999725	0.999725	7.77445e-05	0.999725	0.999725	0.999808	0.999725	0.999725	9.91827	0.999018	0.999725
visium_human_DLPFC	1.6	0	PASTE	4.9738e-14	1	1	1	0	1	1	1	1	1	36.7142	1	1
visium_human_DLPFC	1.6	0	SLAT	7.10543e-14	1	1	1	0	1	1	1	1	1	8.89817	1	1
visium_human_DLPFC	1.6	0	STAGATE	0.0606928	0.89636	0.892985	0.892985	0.0135861	0.855571	0.505089	0.926472	0.941403	0.941403	29.7266	0.714902	0.855571
visium_human_DLPFC	1.6	0	Seurat	4.9738e-14	1	1	1	0	1	1	1	1	1	100.265	1	1
visium_human_DLPFC	1.6	1	Harmony	4.9738e-14	1	1	1	0	1	1	1	1	1	9.81296	1	1
visium_human_DLPFC	1.6	1	PASTE	4.9738e-14	1	1	1	0	1	1	1	1	1	16.2888	1	1
visium_human_DLPFC	1.6	1	SLAT	7.10543e-14	1	1	1	0	1	1	1	1	1	6.08813	1	1
visium_human_DLPFC	1.6	1	STAGATE	0.027393	0.87316	0.869326	0.869326	0.0171815	0.818157	0.411829	0.905674	0.925172	0.925172	33.705	0.603866	0.818157
visium_human_DLPFC	1.6	1	Seurat	4.9738e-14	1	1	1	0	1	1	1	1	1	101.777	1	1
visium_human_DLPFC	1.6	2	Harmony	0.000643048	0.999698	0.999725	0.999725	0.000162707	0.999725	0.999725	0.999696	0.999725	0.999725	10.2066	0.999874	0.999725
visium_human_DLPFC	1.6	2	PASTE	4.9738e-14	1	1	1	0	1	1	1	1	1	17.1798	1	1
visium_human_DLPFC	1.6	2	SLAT	7.10543e-14	1	1	1	0	1	1	1	1	1	6.58658	1	1
visium_human_DLPFC	1.6	2	STAGATE	0.0492082	0.898389	0.896286	0.896286	0.014811	0.85337	0.482531	0.923745	0.940578	0.940578	31.6384	0.689316	0.85337
visium_human_DLPFC	1.6	2	Seurat	4.9738e-14	1	1	1	0	1	1	1	1	1	100.808	1	1
visium_human_DLPFC	1.6	3	Harmony	4.9738e-14	1	1	1	0	1	1	1	1	1	9.83291	1	1
visium_human_DLPFC	1.6	3	PASTE	4.9738e-14	1	1	1	0	1	1	1	1	1	17.5817	1	1
visium_human_DLPFC	1.6	3	SLAT	7.10543e-14	1	1	1	0	1	1	1	1	1	7.02565	1	1
visium_human_DLPFC	1.6	3	STAGATE	0.032636	0.892741	0.889409	0.889409	0.0134906	0.849794	0.495736	0.924159	0.939477	0.939477	32.1897	0.688211	0.849794
visium_human_DLPFC	1.6	3	Seurat	0.00271582	0.999788	0.999725	0.999725	6.12879e-05	0.999725	0.999725	0.999634	0.999725	0.999725	101.899	0.99955	0.999725
visium_human_DLPFC	1.6	4	Harmony	4.9738e-14	1	1	1	0	1	1	1	1	1	9.89184	1	1
visium_human_DLPFC	1.6	4	PASTE	4.9738e-14	1	1	1	0	1	1	1	1	1	17.7768	1	1
visium_human_DLPFC	1.6	4	SLAT	7.10543e-14	1	1	1	0	1	1	1	1	1	7.34309	1	1
visium_human_DLPFC	1.6	4	STAGATE	0.0383347	0.902785	0.901238	0.901238	0.0137681	0.858597	0.477304	0.918361	0.936726	0.936726	25.9418	0.678551	0.858597
visium_human_DLPFC	1.6	4	Seurat	0.00063226	1	1	1	3.22495e-05	0.999725	0.999725	0.999603	0.999725	0.999725	102.47	0.999855	0.999725
visium_human_DLPFC	1.6	5	Harmony	0.000346963	0.999698	0.999725	0.999725	0.000107692	0.999725	0.999725	0.999697	0.999725	0.999725	9.54546	0.99989	0.999725
visium_human_DLPFC	1.6	5	PASTE	4.9738e-14	1	1	1	0	1	1	1	1	1	17.9718	1	1
visium_human_DLPFC	1.6	5	SLAT	7.10543e-14	1	1	1	0	1	1	1	1	1	6.96361	1	1
visium_human_DLPFC	1.6	5	STAGATE	0.044196	0.883322	0.881155	0.881155	0.0141438	0.841265	0.455296	0.923697	0.940303	0.940303	38.5452	0.648364	0.841265
visium_human_DLPFC	1.6	5	Seurat	4.9738e-14	1	1	1	0	1	1	1	1	1	99.017	1	1
visium_human_DLPFC	1.6	6	Harmony	0.00139218	0.999698	0.999725	0.999725	9.67845e-05	0.999725	0.999725	0.999806	0.999725	0.999725	9.84327	0.999487	0.999725
visium_human_DLPFC	1.6	6	PASTE	4.9738e-14	1	1	1	0	1	1	1	1	1	17.3783	1	1
visium_human_DLPFC	1.6	6	SLAT	7.10543e-14	1	1	1	0	1	1	1	1	1	6.89589	1	1
visium_human_DLPFC	1.6	6	STAGATE	0.0274251	0.894894	0.89326	0.89326	0.0147148	0.845942	0.4674	0.922773	0.937001	0.937001	32.3903	0.683281	0.845942
visium_human_DLPFC	1.6	6	Seurat	4.9738e-14	1	1	1	0	1	1	1	1	1	112.357	1	1
visium_human_DLPFC	1.6	7	Harmony	0.00672877	1	1	1	0.00020056	0.999725	0.999725	0.999735	0.999725	0.999725	7.90624	0.999472	0.999725
visium_human_DLPFC	1.6	7	PASTE	4.9738e-14	1	1	1	0	1	1	1	1	1	17.6112	1	1
visium_human_DLPFC	1.6	7	SLAT	7.10543e-14	1	1	1	0	1	1	1	1	1	6.92312	1	1
visium_human_DLPFC	1.6	7	STAGATE	0.089435	0.888541	0.886382	0.886382	0.0151906	0.842916	0.46795	0.913532	0.93205	0.93205	25.4545	0.662074	0.842916
visium_human_DLPFC	1.6	7	Seurat	4.9738e-14	1	1	1	0	1	1	1	1	1	108.9	1	1
visium_human_DLPFC	100000000	0	Harmony	7.10543e-14	1	1	1	0	1	1	1	1	1	10.1085	1	1
visium_human_DLPFC	100000000	0	PASTE	7.10543e-14	1	1	1	0	1	1	1	1	1	30.8672	1	1
visium_human_DLPFC	100000000	0	SLAT	7.10543e-14	1	1	1	0	1	1	1	1	1	8.99477	1	1
visium_human_DLPFC	100000000	0	STAGATE	7.10543e-14	1	1	1	0	1	1	1	1	1	27.0717	1	1
visium_human_DLPFC	100000000	0	Seurat	7.10543e-14	1	1	1	0	1	1	1	1	1	123.031	1	1
visium_human_DLPFC	100000000	1	Harmony	7.10543e-14	1	1	1	0	1	1	1	1	1	9.81172	1	1
visium_human_DLPFC	100000000	1	PASTE	7.10543e-14	1	1	1	0	1	1	1	1	1	24.9126	1	1
visium_human_DLPFC	100000000	1	SLAT	7.10543e-14	1	1	1	0	1	1	1	1	1	6.63056	1	1
visium_human_DLPFC	100000000	1	STAGATE	7.10543e-14	1	1	1	0	1	1	1	1	1	26.8077	1	1
visium_human_DLPFC	100000000	1	Seurat	7.10543e-14	1	1	1	0	1	1	1	1	1	120.965	1	1
visium_human_DLPFC	100000000	2	Harmony	7.10543e-14	1	1	1	0	1	1	1	1	1	10.1703	1	1
visium_human_DLPFC	100000000	2	PASTE	7.10543e-14	1	1	1	0	1	1	1	1	1	17.3881	1	1
visium_human_DLPFC	100000000	2	SLAT	7.10543e-14	1	1	1	0	1	1	1	1	1	7.78682	1	1
visium_human_DLPFC	100000000	2	STAGATE	7.10543e-14	1	1	1	0	1	1	1	1	1	26.9228	1	1
visium_human_DLPFC	100000000	2	Seurat	7.10543e-14	1	1	1	0	1	1	1	1	1	123.004	1	1
visium_human_DLPFC	100000000	3	Harmony	7.10543e-14	1	1	1	0	1	1	1	1	1	10.3104	1	1
visium_human_DLPFC	100000000	3	PASTE	7.10543e-14	1	1	1	0	1	1	1	1	1	19.2751	1	1
visium_human_DLPFC	100000000	3	SLAT	7.10543e-14	1	1	1	0	1	1	1	1	1	6.90432	1	1
visium_human_DLPFC	100000000	3	STAGATE	7.10543e-14	1	1	1	0	1	1	1	1	1	26.9463	1	1
visium_human_DLPFC	100000000	3	Seurat	7.10543e-14	1	1	1	0	1	1	1	1	1	122.883	1	1
visium_human_DLPFC	100000000	4	Harmony	7.10543e-14	1	1	1	0	1	1	1	1	1	10.8152	1	1
visium_human_DLPFC	100000000	4	PASTE	7.10543e-14	1	1	1	0	1	1	1	1	1	24.895	1	1
visium_human_DLPFC	100000000	4	SLAT	7.10543e-14	1	1	1	0	1	1	1	1	1	6.85064	1	1
visium_human_DLPFC	100000000	4	STAGATE	7.10543e-14	1	1	1	0	1	1	1	1	1	26.8511	1	1
visium_human_DLPFC	100000000	4	Seurat	7.10543e-14	1	1	1	0	1	1	1	1	1	118.765	1	1
visium_human_DLPFC	100000000	5	Harmony	7.10543e-14	1	1	1	0	1	1	1	1	1	10.5483	1	1
visium_human_DLPFC	100000000	5	PASTE	7.10543e-14	1	1	1	0	1	1	1	1	1	19.1279	1	1
visium_human_DLPFC	100000000	5	SLAT	7.10543e-14	1	1	1	0	1	1	1	1	1	6.97182	1	1
visium_human_DLPFC	100000000	5	STAGATE	7.10543e-14	1	1	1	0	1	1	1	1	1	26.8728	1	1
visium_human_DLPFC	100000000	5	Seurat	7.10543e-14	1	1	1	0	1	1	1	1	1	123.005	1	1
visium_human_DLPFC	100000000	6	Harmony	7.10543e-14	1	1	1	0	1	1	1	1	1	11.4721	1	1
visium_human_DLPFC	100000000	6	PASTE	7.10543e-14	1	1	1	0	1	1	1	1	1	31.9369	1	1
visium_human_DLPFC	100000000	6	SLAT	7.10543e-14	1	1	1	0	1	1	1	1	1	8.93761	1	1
visium_human_DLPFC	100000000	6	STAGATE	7.10543e-14	1	1	1	0	1	1	1	1	1	28.0094	1	1
visium_human_DLPFC	100000000	6	Seurat	7.10543e-14	1	1	1	0	1	1	1	1	1	123.612	1	1
visium_human_DLPFC	100000000	7	Harmony	7.10543e-14	1	1	1	0	1	1	1	1	1	10.0749	1	1
visium_human_DLPFC	100000000	7	PASTE	7.10543e-14	1	1	1	0	1	1	1	1	1	16.7373	1	1
visium_human_DLPFC	100000000	7	SLAT	7.10543e-14	1	1	1	0	1	1	1	1	1	7.77129	1	1
visium_human_DLPFC	100000000	7	STAGATE	7.10543e-14	1	1	1	0	1	1	1	1	1	26.9443	1	1
visium_human_DLPFC	100000000	7	Seurat	7.10543e-14	1	1	1	0	1	1	1	1	1	123.122	1	1
visium_human_DLPFC	12.8	0	Harmony	7.10543e-14	1	1	1	0	1	1	1	1	1	8.71385	1	1
visium_human_DLPFC	12.8	0	PASTE	7.10543e-14	1	1	1	0	1	1	1	1	1	14.4634	1	1
visium_human_DLPFC	12.8	0	SLAT	7.10543e-14	1	1	1	0	1	1	1	1	1	7.08109	1	1
visium_human_DLPFC	12.8	0	STAGATE	0.0585541	0.89817	0.895736	0.895736	0.0128036	0.856121	0.525447	0.928919	0.943879	0.943879	26.6204	0.707575	0.856121
visium_human_DLPFC	12.8	0	Seurat	7.10543e-14	1	1	1	0	1	1	1	1	1	126.575	1	1
visium_human_DLPFC	12.8	1	Harmony	7.10543e-14	1	1	1	0	1	1	1	1	1	9.31021	1	1
visium_human_DLPFC	12.8	1	PASTE	7.10543e-14	1	1	1	0	1	1	1	1	1	17.6075	1	1
visium_human_DLPFC	12.8	1	SLAT	7.10543e-14	1	1	1	0	1	1	1	1	1	7.03997	1	1
visium_human_DLPFC	12.8	1	STAGATE	0.0241381	0.89457	0.891334	0.891334	0.0141392	0.851719	0.495736	0.925041	0.940303	0.940303	26.5622	0.715413	0.851719
visium_human_DLPFC	12.8	1	Seurat	7.10543e-14	1	1	1	0	1	1	1	1	1	128.784	1	1
visium_human_DLPFC	12.8	2	Harmony	7.10543e-14	1	1	1	0	1	1	1	1	1	9.16466	1	1
visium_human_DLPFC	12.8	2	PASTE	7.10543e-14	1	1	1	0	1	1	1	1	1	24.9586	1	1
visium_human_DLPFC	12.8	2	SLAT	7.10543e-14	1	1	1	0	1	1	1	1	1	6.97502	1	1
visium_human_DLPFC	12.8	2	STAGATE	0.0200533	0.901636	0.898762	0.898762	0.0127578	0.863549	0.517744	0.932138	0.945805	0.945805	26.7489	0.695351	0.863549
visium_human_DLPFC	12.8	2	Seurat	7.10543e-14	1	1	1	0	1	1	1	1	1	128.924	1	1
visium_human_DLPFC	12.8	3	Harmony	7.10543e-14	1	1	1	0	1	1	1	1	1	10.139	1	1
visium_human_DLPFC	12.8	3	PASTE	7.10543e-14	1	1	1	0	1	1	1	1	1	18.7525	1	1
visium_human_DLPFC	12.8	3	SLAT	7.10543e-14	1	1	1	0	1	1	1	1	1	6.36457	1	1
visium_human_DLPFC	12.8	3	STAGATE	0.0987371	0.89273	0.891609	0.891609	0.0149577	0.845392	0.463274	0.914059	0.9337	0.9337	26.5326	0.669855	0.845392
visium_human_DLPFC	12.8	3	Seurat	7.10543e-14	1	1	1	0	1	1	1	1	1	128.689	1	1
visium_human_DLPFC	12.8	4	Harmony	7.10543e-14	1	1	1	0	1	1	1	1	1	9.15499	1	1
visium_human_DLPFC	12.8	4	PASTE	7.10543e-14	1	1	1	0	1	1	1	1	1	17.6343	1	1
visium_human_DLPFC	12.8	4	SLAT	7.10543e-14	1	1	1	0	1	1	1	1	1	6.85309	1	1
visium_human_DLPFC	12.8	4	STAGATE	0.0477962	0.890777	0.887483	0.887483	0.0135176	0.846492	0.49271	0.923042	0.939202	0.939202	25.5014	0.677965	0.846492
visium_human_DLPFC	12.8	4	Seurat	7.10543e-14	1	1	1	0	1	1	1	1	1	133.25	1	1
visium_human_DLPFC	12.8	5	Harmony	7.10543e-14	1	1	1	0	1	1	1	1	1	8.89765	1	1
visium_human_DLPFC	12.8	5	PASTE	7.10543e-14	1	1	1	0	1	1	1	1	1	16.6885	1	1
visium_human_DLPFC	12.8	5	SLAT	7.10543e-14	1	1	1	0	1	1	1	1	1	7.10784	1	1
visium_human_DLPFC	12.8	5	STAGATE	0.0346708	0.89787	0.895461	0.895461	0.0133828	0.859697	0.535351	0.933677	0.945805	0.945805	26.8203	0.715495	0.859697
visium_human_DLPFC	12.8	5	Seurat	7.10543e-14	1	1	1	0	1	1	1	1	1	134.742	1	1
visium_human_DLPFC	12.8	6	Harmony	7.10543e-14	1	1	1	0	1	1	1	1	1	8.58012	1	1
visium_human_DLPFC	12.8	6	PASTE	7.10543e-14	1	1	1	0	1	1	1	1	1	16.9819	1	1
visium_human_DLPFC	12.8	6	SLAT	7.10543e-14	1	1	1	0	1	1	1	1	1	6.61965	1	1
visium_human_DLPFC	12.8	6	STAGATE	0.0687434	0.905766	0.902613	0.902613	0.0123559	0.865475	0.530949	0.926053	0.941678	0.941678	26.6611	0.742385	0.865475
visium_human_DLPFC	12.8	6	Seurat	7.10543e-14	1	1	1	0	1	1	1	1	1	129.78	1	1
visium_human_DLPFC	12.8	7	Harmony	7.10543e-14	1	1	1	0	1	1	1	1	1	8.80275	1	1
visium_human_DLPFC	12.8	7	PASTE	7.10543e-14	1	1	1	0	1	1	1	1	1	15.5096	1	1
visium_human_DLPFC	12.8	7	SLAT	7.10543e-14	1	1	1	0	1	1	1	1	1	6.20625	1	1
visium_human_DLPFC	12.8	7	STAGATE	0.0896635	0.893953	0.891059	0.891059	0.0139255	0.849794	0.487208	0.921352	0.938377	0.938377	25.9233	0.701818	0.849794
visium_human_DLPFC	12.8	7	Seurat	7.10543e-14	1	1	1	0	1	1	1	1	1	130.842	1	1
visium_human_DLPFC	25.6	0	Harmony	7.10543e-14	1	1	1	0	1	1	1	1	1	8.41998	1	1
visium_human_DLPFC	25.6	0	PASTE	7.10543e-14	1	1	1	0	1	1	1	1	1	30.8873	1	1
visium_human_DLPFC	25.6	0	SLAT	7.10543e-14	1	1	1	0	1	1	1	1	1	8.99079	1	1
visium_human_DLPFC	25.6	0	STAGATE	0.0810072	0.902687	0.899312	0.899312	0.0126791	0.853645	0.530124	0.918318	0.935351	0.935351	26.6296	0.707974	0.853645
visium_human_DLPFC	25.6	0	Seurat	7.10543e-14	1	1	1	0	1	1	1	1	1	134.967	1	1
visium_human_DLPFC	25.6	1	Harmony	7.10543e-14	1	1	1	0	1	1	1	1	1	8.76765	1	1
visium_human_DLPFC	25.6	1	PASTE	7.10543e-14	1	1	1	0	1	1	1	1	1	19.5768	1	1
visium_human_DLPFC	25.6	1	SLAT	7.10543e-14	1	1	1	0	1	1	1	1	1	6.28159	1	1
visium_human_DLPFC	25.6	1	STAGATE	0.0807392	0.890653	0.887483	0.887483	0.0152809	0.843466	0.472902	0.917078	0.933425	0.933425	26.694	0.650181	0.843466
visium_human_DLPFC	25.6	1	Seurat	7.10543e-14	1	1	1	0	1	1	1	1	1	132.974	1	1
visium_human_DLPFC	25.6	2	Harmony	7.10543e-14	1	1	1	0	1	1	1	1	1	8.99205	1	1
visium_human_DLPFC	25.6	2	PASTE	7.10543e-14	1	1	1	0	1	1	1	1	1	17.5732	1	1
visium_human_DLPFC	25.6	2	SLAT	7.10543e-14	1	1	1	0	1	1	1	1	1	7.16225	1	1
visium_human_DLPFC	25.6	2	STAGATE	0.00871735	0.900228	0.898487	0.898487	0.0129874	0.858872	0.51967	0.932115	0.94553	0.94553	26.5495	0.723861	0.858872
visium_human_DLPFC	25.6	2	Seurat	7.10543e-14	1	1	1	0	1	1	1	1	1	135.015	1	1
visium_human_DLPFC	25.6	3	Harmony	7.10543e-14	1	1	1	0	1	1	1	1	1	9.70732	1	1
visium_human_DLPFC	25.6	3	PASTE	7.10543e-14	1	1	1	0	1	1	1	1	1	17.1247	1	1
visium_human_DLPFC	25.6	3	SLAT	7.10543e-14	1	1	1	0	1	1	1	1	1	6.88625	1	1
visium_human_DLPFC	25.6	3	STAGATE	0.0358704	0.901169	0.899037	0.899037	0.0131088	0.857221	0.510867	0.925179	0.941403	0.941403	26.7616	0.714537	0.857221
visium_human_DLPFC	25.6	3	Seurat	7.10543e-14	1	1	1	0	1	1	1	1	1	129.037	1	1
visium_human_DLPFC	25.6	4	Harmony	7.10543e-14	1	1	1	0	1	1	1	1	1	9.31958	1	1
visium_human_DLPFC	25.6	4	PASTE	7.10543e-14	1	1	1	0	1	1	1	1	1	31.8699	1	1
visium_human_DLPFC	25.6	4	SLAT	7.10543e-14	1	1	1	0	1	1	1	1	1	8.11126	1	1
visium_human_DLPFC	25.6	4	STAGATE	0.0967911	0.896575	0.894085	0.894085	0.0142528	0.844567	0.494635	0.913322	0.930124	0.930124	26.72	0.702626	0.844567
visium_human_DLPFC	25.6	4	Seurat	7.10543e-14	1	1	1	0	1	1	1	1	1	136.054	1	1
visium_human_DLPFC	25.6	5	Harmony	7.10543e-14	1	1	1	0	1	1	1	1	1	8.5837	1	1
visium_human_DLPFC	25.6	5	PASTE	7.10543e-14	1	1	1	0	1	1	1	1	1	16.2834	1	1
visium_human_DLPFC	25.6	5	SLAT	7.10543e-14	1	1	1	0	1	1	1	1	1	7.01999	1	1
visium_human_DLPFC	25.6	5	STAGATE	0.0862163	0.894308	0.89271	0.89271	0.0134059	0.851169	0.499312	0.919194	0.936726	0.936726	25.7996	0.691556	0.851169
visium_human_DLPFC	25.6	5	Seurat	7.10543e-14	1	1	1	0	1	1	1	1	1	134.291	1	1
visium_human_DLPFC	25.6	6	Harmony	7.10543e-14	1	1	1	0	1	1	1	1	1	9.61003	1	1
visium_human_DLPFC	25.6	6	PASTE	7.10543e-14	1	1	1	0	1	1	1	1	1	18.2807	1	1
visium_human_DLPFC	25.6	6	SLAT	7.10543e-14	1	1	1	0	1	1	1	1	1	7.0619	1	1
visium_human_DLPFC	25.6	6	STAGATE	0.0364905	0.88978	0.886933	0.886933	0.0138821	0.844567	0.498212	0.92116	0.937552	0.937552	26.4793	0.705995	0.844567
visium_human_DLPFC	25.6	6	Seurat	7.10543e-14	1	1	1	0	1	1	1	1	1	128.655	1	1
visium_human_DLPFC	25.6	7	Harmony	7.10543e-14	1	1	1	0	1	1	1	1	1	8.39673	1	1
visium_human_DLPFC	25.6	7	PASTE	7.10543e-14	1	1	1	0	1	1	1	1	1	17.1324	1	1
visium_human_DLPFC	25.6	7	SLAT	7.10543e-14	1	1	1	0	1	1	1	1	1	7.29762	1	1
visium_human_DLPFC	25.6	7	STAGATE	0.114056	0.883238	0.87978	0.87978	0.0159915	0.833012	0.465199	0.913556	0.931224	0.931224	26.6903	0.679818	0.833012
visium_human_DLPFC	25.6	7	Seurat	7.10543e-14	1	1	1	0	1	1	1	1	1	130.779	1	1
visium_human_DLPFC	3.2	0	Harmony	7.10543e-14	1	1	1	0	1	1	1	1	1	7.46178	1	1
visium_human_DLPFC	3.2	0	PASTE	7.10543e-14	1	1	1	0	1	1	1	1	1	16.6218	1	1
visium_human_DLPFC	3.2	0	SLAT	7.10543e-14	1	1	1	0	1	1	1	1	1	7.1304	1	1
visium_human_DLPFC	3.2	0	STAGATE	0.0726738	0.892231	0.889684	0.889684	0.0137261	0.848418	0.48033	0.921679	0.937552	0.937552	26.514	0.709037	0.848418
visium_human_DLPFC	3.2	0	Seurat	7.10543e-14	1	1	1	0	1	1	1	1	1	129.814	1	1
visium_human_DLPFC	3.2	1	Harmony	7.10543e-14	1	1	1	0	1	1	1	1	1	8.26256	1	1
visium_human_DLPFC	3.2	1	PASTE	7.10543e-14	1	1	1	0	1	1	1	1	1	14.3809	1	1
visium_human_DLPFC	3.2	1	SLAT	7.10543e-14	1	1	1	0	1	1	1	1	1	6.76759	1	1
visium_human_DLPFC	3.2	1	STAGATE	0.104311	0.897853	0.895736	0.895736	0.0149441	0.851444	0.468226	0.921919	0.936726	0.936726	26.6261	0.707798	0.851444
visium_human_DLPFC	3.2	1	Seurat	7.10543e-14	1	1	1	0	1	1	1	1	1	131.481	1	1
visium_human_DLPFC	3.2	2	Harmony	7.10543e-14	1	1	1	0	1	1	1	1	1	8.12861	1	1
visium_human_DLPFC	3.2	2	PASTE	7.10543e-14	1	1	1	0	1	1	1	1	1	31.8093	1	1
visium_human_DLPFC	3.2	2	SLAT	7.10543e-14	1	1	1	0	1	1	1	1	1	8.85777	1	1
visium_human_DLPFC	3.2	2	STAGATE	0.0806053	0.894714	0.891334	0.891334	0.0146515	0.847868	0.470702	0.920312	0.935626	0.935626	26.8208	0.680366	0.847868
visium_human_DLPFC	3.2	2	Seurat	7.10543e-14	1	1	1	0	1	1	1	1	1	142.601	1	1
visium_human_DLPFC	3.2	3	Harmony	7.10543e-14	1	1	1	0	1	1	1	1	1	7.83872	1	1
visium_human_DLPFC	3.2	3	PASTE	7.10543e-14	1	1	1	0	1	1	1	1	1	17.8851	1	1
visium_human_DLPFC	3.2	3	SLAT	7.10543e-14	1	1	1	0	1	1	1	1	1	7.51579	1	1
visium_human_DLPFC	3.2	3	STAGATE	0.0426503	0.886368	0.883631	0.883631	0.0152168	0.844292	0.454195	0.924292	0.940578	0.940578	26.8833	0.673572	0.844292
visium_human_DLPFC	3.2	3	Seurat	7.10543e-14	1	1	1	0	1	1	1	1	1	129.188	1	1
visium_human_DLPFC	3.2	4	Harmony	7.10543e-14	1	1	1	0	1	1	1	1	1	7.54679	1	1
visium_human_DLPFC	3.2	4	PASTE	7.10543e-14	1	1	1	0	1	1	1	1	1	24.9374	1	1
visium_human_DLPFC	3.2	4	SLAT	7.10543e-14	1	1	1	0	1	1	1	1	1	9.0168	1	1
visium_human_DLPFC	3.2	4	STAGATE	0.0569897	0.898401	0.897387	0.897387	0.0153065	0.853095	0.459147	0.92505	0.940028	0.940028	26.8146	0.674704	0.853095
visium_human_DLPFC	3.2	4	Seurat	7.10543e-14	1	1	1	0	1	1	1	1	1	132.889	1	1
visium_human_DLPFC	3.2	5	Harmony	0.00293385	1	1	1	6.48741e-05	1	0.999725	1	1	1	7.70077	1	1
visium_human_DLPFC	3.2	5	PASTE	7.10543e-14	1	1	1	0	1	1	1	1	1	17.3235	1	1
visium_human_DLPFC	3.2	5	SLAT	7.10543e-14	1	1	1	0	1	1	1	1	1	6.67994	1	1
visium_human_DLPFC	3.2	5	STAGATE	0.0795587	0.881931	0.87978	0.87978	0.0155467	0.836864	0.447043	0.914285	0.93425	0.93425	26.5395	0.680954	0.836864
visium_human_DLPFC	3.2	5	Seurat	7.10543e-14	1	1	1	0	1	1	1	1	1	133.675	1	1
visium_human_DLPFC	3.2	6	Harmony	7.10543e-14	1	1	1	0	1	1	1	1	1	8.64447	1	1
visium_human_DLPFC	3.2	6	PASTE	7.10543e-14	1	1	1	0	1	1	1	1	1	25.1391	1	1
visium_human_DLPFC	3.2	6	SLAT	7.10543e-14	1	1	1	0	1	1	1	1	1	9.69932	1	1
visium_human_DLPFC	3.2	6	STAGATE	0.0993639	0.889269	0.886657	0.886657	0.0154716	0.843741	0.461348	0.916104	0.934525	0.934525	26.5364	0.707783	0.843741
visium_human_DLPFC	3.2	6	Seurat	7.10543e-14	1	1	1	0	1	1	1	1	1	134.907	1	1
visium_human_DLPFC	3.2	7	Harmony	7.10543e-14	1	1	1	0	1	1	1	1	1	7.5634	1	1
visium_human_DLPFC	3.2	7	PASTE	7.10543e-14	1	1	1	0	1	1	1	1	1	15.6917	1	1
visium_human_DLPFC	3.2	7	SLAT	7.10543e-14	1	1	1	0	1	1	1	1	1	7.07535	1	1
visium_human_DLPFC	3.2	7	STAGATE	0.0526216	0.895087	0.891609	0.891609	0.014195	0.850894	0.470977	0.923321	0.940303	0.940303	27.4411	0.697476	0.850894
visium_human_DLPFC	3.2	7	Seurat	7.10543e-14	1	1	1	0	1	1	1	1	1	131.649	1	1
visium_human_DLPFC	6.4	0	Harmony	7.10543e-14	1	1	1	0	1	1	1	1	1	7.34688	1	1
visium_human_DLPFC	6.4	0	PASTE	7.10543e-14	1	1	1	0	1	1	1	1	1	17.1862	1	1
visium_human_DLPFC	6.4	0	SLAT	7.10543e-14	1	1	1	0	1	1	1	1	1	7.17457	1	1
visium_human_DLPFC	6.4	0	STAGATE	0.087947	0.896113	0.89326	0.89326	0.0132393	0.854195	0.517469	0.924628	0.939477	0.939477	26.7848	0.715281	0.854195
visium_human_DLPFC	6.4	0	Seurat	7.10543e-14	1	1	1	0	1	1	1	1	1	130.306	1	1
visium_human_DLPFC	6.4	1	Harmony	7.10543e-14	1	1	1	0	1	1	1	1	1	8.52124	1	1
visium_human_DLPFC	6.4	1	PASTE	7.10543e-14	1	1	1	0	1	1	1	1	1	15.8533	1	1
visium_human_DLPFC	6.4	1	SLAT	7.10543e-14	1	1	1	0	1	1	1	1	1	6.67381	1	1
visium_human_DLPFC	6.4	1	STAGATE	0.0840471	0.896844	0.894085	0.894085	0.0147095	0.850344	0.466575	0.914622	0.932875	0.932875	26.6087	0.693875	0.850344
visium_human_DLPFC	6.4	1	Seurat	7.10543e-14	1	1	1	0	1	1	1	1	1	132.571	1	1
visium_human_DLPFC	6.4	2	Harmony	7.10543e-14	1	1	1	0	1	1	1	1	1	17.5023	1	1
visium_human_DLPFC	6.4	2	PASTE	7.10543e-14	1	1	1	0	1	1	1	1	1	14.3865	1	1
visium_human_DLPFC	6.4	2	SLAT	7.10543e-14	1	1	1	0	1	1	1	1	1	6.43119	1	1
visium_human_DLPFC	6.4	2	STAGATE	0.104288	0.898168	0.895736	0.895736	0.0138416	0.85392	0.505915	0.92308	0.938927	0.938927	26.7145	0.695255	0.85392
visium_human_DLPFC	6.4	2	Seurat	7.10543e-14	1	1	1	0	1	1	1	1	1	128.275	1	1
visium_human_DLPFC	6.4	3	Harmony	7.10543e-14	1	1	1	0	1	1	1	1	1	8.84426	1	1
visium_human_DLPFC	6.4	3	PASTE	7.10543e-14	1	1	1	0	1	1	1	1	1	16.4549	1	1
visium_human_DLPFC	6.4	3	SLAT	7.10543e-14	1	1	1	0	1	1	1	1	1	6.17496	1	1
visium_human_DLPFC	6.4	3	STAGATE	0.0548619	0.895311	0.892985	0.892985	0.012878	0.852545	0.515543	0.923788	0.939752	0.939752	26.6522	0.722187	0.852545
visium_human_DLPFC	6.4	3	Seurat	7.10543e-14	1	1	1	0	1	1	1	1	1	129.906	1	1
visium_human_DLPFC	6.4	4	Harmony	7.10543e-14	1	1	1	0	1	1	1	1	1	8.16612	1	1
visium_human_DLPFC	6.4	4	PASTE	7.10543e-14	1	1	1	0	1	1	1	1	1	25.2474	1	1
visium_human_DLPFC	6.4	4	SLAT	7.10543e-14	1	1	1	0	1	1	1	1	1	9.58136	1	1
visium_human_DLPFC	6.4	4	STAGATE	0.0636033	0.886612	0.884732	0.884732	0.0147725	0.83989	0.472627	0.914997	0.93315	0.93315	27.6993	0.670964	0.83989
visium_human_DLPFC	6.4	4	Seurat	7.10543e-14	1	1	1	0	1	1	1	1	1	132.914	1	1
visium_human_DLPFC	6.4	5	Harmony	7.10543e-14	1	1	1	0	1	1	1	1	1	8.82196	1	1
visium_human_DLPFC	6.4	5	PASTE	7.10543e-14	1	1	1	0	1	1	1	1	1	17.3905	1	1
visium_human_DLPFC	6.4	5	SLAT	7.10543e-14	1	1	1	0	1	1	1	1	1	7.06547	1	1
visium_human_DLPFC	6.4	5	STAGATE	0.0544505	0.905208	0.903164	0.903164	0.0122089	0.869876	0.54663	0.935061	0.94773	0.94773	26.8559	0.738507	0.869876
visium_human_DLPFC	6.4	5	Seurat	7.10543e-14	1	1	1	0	1	1	1	1	1	130.504	1	1
visium_human_DLPFC	6.4	6	Harmony	7.10543e-14	1	1	1	0	1	1	1	1	1	9.58026	1	1
visium_human_DLPFC	6.4	6	PASTE	7.10543e-14	1	1	1	0	1	1	1	1	1	16.0409	1	1
visium_human_DLPFC	6.4	6	SLAT	7.10543e-14	1	1	1	0	1	1	1	1	1	6.61776	1	1
visium_human_DLPFC	6.4	6	STAGATE	0.123836	0.899183	0.896286	0.896286	0.0139065	0.859422	0.500413	0.928465	0.943329	0.943329	26.7428	0.71797	0.859422
visium_human_DLPFC	6.4	6	Seurat	7.10543e-14	1	1	1	0	1	1	1	1	1	130.52	1	1
visium_human_DLPFC	6.4	7	Harmony	7.10543e-14	1	1	1	0	1	1	1	1	1	8.42118	1	1
visium_human_DLPFC	6.4	7	PASTE	7.10543e-14	1	1	1	0	1	1	1	1	1	17.2265	1	1
visium_human_DLPFC	6.4	7	SLAT	7.10543e-14	1	1	1	0	1	1	1	1	1	7.17886	1	1
visium_human_DLPFC	6.4	7	STAGATE	0.0580303	0.888784	0.885557	0.885557	0.0136228	0.849794	0.473177	0.926514	0.941953	0.941953	26.5592	0.700622	0.849794
visium_human_DLPFC	6.4	7	Seurat	7.10543e-14	1	1	1	0	1	1	1	1	1	128.267	1	1

## Sheet: s5&s8
dataset	seed	method	angle_delta	celltype_macro_f1	celltype_micro_f1	celltype_score	edge_score	euclidean_dis	global_score	region_macro_f1	region_micro_f1	region_score	run_time	total_macro_f1	total_micro_f1
merfish_mouse_hypothalamic_b0b1	0	Harmony	1.02695	0.563008	0.741612	0.741612	-43.9225	0.395067	0.237378	0.263091	0.313578	0.313578	8.30957	0.0823166	0.237378
merfish_mouse_hypothalamic_b0b1	0	PASTE	3.62202	0.0578749	0.152242	0.152242	-809.188	0.346428	0.0399812	0.16585	0.171841	0.171841	27.1304	0.0141299	0.0399812
merfish_mouse_hypothalamic_b0b1	0	SLAT	0.424508	0.56145	0.747727	0.747727	-41.3308	0.0546746	0.540608	0.675752	0.723581	0.723581	4.66209	0.328351	0.540608
merfish_mouse_hypothalamic_b0b1	0	STAGATE	2.96524	0.105063	0.243493	0.243493	-55.6701	0.424002	0.0707118	0.203581	0.239574	0.239574	30.4586	0.0209032	0.0707118
merfish_mouse_hypothalamic_b0b1	0	Seurat	1.36693	0.550152	0.742082	0.742082	-44.4989	0.39619	0.239103	0.260922	0.311226	0.311226	81.068	0.0836433	0.239103
merfish_mouse_hypothalamic_b10b11	0	Harmony	1.91726	0.52489	0.734794	0.734794	-44.2886	0.437098	0.160029	0.170648	0.214699	0.214699	7.6392	0.0687995	0.160029
merfish_mouse_hypothalamic_b10b11	0	PASTE	0.0865672	0.0897946	0.210898	0.210898	-34.853	0.0485671	0.160029	0.727878	0.751629	0.751629	20.4186	0.0538988	0.160029
merfish_mouse_hypothalamic_b10b11	0	SLAT	0.0987433	0.53057	0.746379	0.746379	-46.7046	0.0697416	0.50344	0.562471	0.663106	0.663106	4.48791	0.294896	0.50344
merfish_mouse_hypothalamic_b10b11	0	STAGATE	1.13421	0.132426	0.243121	0.243121	-49.8016	0.443311	0.0528602	0.142935	0.17433	0.17433	28.5576	0.0165262	0.0528602
merfish_mouse_hypothalamic_b10b11	0	Seurat	1.31661	0.53985	0.743483	0.743483	-44.7089	0.440419	0.15496	0.167351	0.209269	0.209269	81.997	0.0667963	0.15496
merfish_mouse_hypothalamic_b1b2	0	Harmony	2.09103	0.55512	0.754939	0.754939	-43.9291	0.398452	0.248197	0.261335	0.320477	0.320477	7.22899	0.0924975	0.248197
merfish_mouse_hypothalamic_b1b2	0	PASTE	0.686211	0.134068	0.283788	0.283788	-27.0809	0.0191446	0.260583	0.882695	0.901066	0.901066	23.514	0.0835957	0.260583
merfish_mouse_hypothalamic_b1b2	0	SLAT	1.0439	0.552064	0.753057	0.753057	-41.514	0.054396	0.545626	0.6898	0.727814	0.727814	4.66717	0.338537	0.545626
merfish_mouse_hypothalamic_b1b2	0	STAGATE	2.72776	0.104419	0.242553	0.242553	-65.0241	0.455616	0.0716526	0.184711	0.251019	0.251019	30.8048	0.019159	0.0716526
merfish_mouse_hypothalamic_b1b2	0	Seurat	2.53476	0.561127	0.759799	0.759799	-44.529	0.398142	0.248667	0.264687	0.321888	0.321888	87.743	0.0942265	0.248667
merfish_mouse_hypothalamic_b2b3	0	Harmony	0.232965	0.5448	0.768336	0.768336	-43.541	0.400639	0.254613	0.258838	0.32222	0.32222	16.054	0.0836325	0.254613
merfish_mouse_hypothalamic_b2b3	0	PASTE	0.209086	0.108666	0.29617	0.29617	-33.9315	0.0430358	0.23337	0.749411	0.782602	0.782602	24.2296	0.0628617	0.23337
merfish_mouse_hypothalamic_b2b3	0	SLAT	0.00722636	0.538272	0.776555	0.776555	-40.9263	0.0484539	0.589084	0.711591	0.756862	0.756862	5.01599	0.337813	0.589084
merfish_mouse_hypothalamic_b2b3	0	STAGATE	0.431573	0.107621	0.269499	0.269499	-61.4188	0.413046	0.0931927	0.196104	0.276942	0.276942	31.2645	0.0195949	0.0931927
merfish_mouse_hypothalamic_b2b3	0	Seurat	0.360498	0.549374	0.774539	0.774539	-43.8359	0.40198	0.251822	0.25533	0.313072	0.313072	77.198	0.0853146	0.251822
merfish_mouse_hypothalamic_b3b4	0	Harmony	1.83233	0.587497	0.772735	0.772735	-42.5636	0.411108	0.261061	0.257156	0.325714	0.325714	9.44477	0.0849997	0.261061
merfish_mouse_hypothalamic_b3b4	0	PASTE	0.990358	0.109931	0.297959	0.297959	-34.1476	0.0367922	0.245714	0.750556	0.805388	0.805388	43.6498	0.062012	0.245714
merfish_mouse_hypothalamic_b3b4	0	SLAT	0.912484	0.534982	0.782857	0.782857	-40.7001	0.0552356	0.591673	0.703765	0.751347	0.751347	5.02028	0.340009	0.591673
merfish_mouse_hypothalamic_b3b4	0	STAGATE	1.52992	0.0998797	0.284735	0.284735	-51.6056	0.408009	0.113959	0.225125	0.315592	0.315592	31.6113	0.0217346	0.113959
merfish_mouse_hypothalamic_b3b4	0	Seurat	2.5756	0.595357	0.781224	0.781224	-43.3904	0.40956	0.258939	0.255296	0.320163	0.320163	77.685	0.0839142	0.258939
merfish_mouse_hypothalamic_b4b5	0	Harmony	0.296047	0.572274	0.76845	0.76845	-45.0463	0.419057	0.242677	0.258804	0.301587	0.301587	11.3475	0.0969315	0.242677
merfish_mouse_hypothalamic_b4b5	0	PASTE	0.079926	0.125585	0.289805	0.289805	-30.1951	0.0249901	0.25495	0.823477	0.859761	0.859761	23.7492	0.0757915	0.25495
merfish_mouse_hypothalamic_b4b5	0	SLAT	0.14386	0.558832	0.750777	0.750777	-39.9545	0.0477808	0.584029	0.734544	0.774669	0.774669	5.64298	0.345469	0.584029
merfish_mouse_hypothalamic_b4b5	0	STAGATE	0.710483	0.127932	0.259041	0.259041	-53.2816	0.429769	0.0886925	0.229931	0.278514	0.278514	33.0153	0.0235635	0.0886925
merfish_mouse_hypothalamic_b4b5	0	Seurat	0.579167	0.555094	0.766159	0.766159	-45.71	0.418338	0.251841	0.270055	0.31386	0.31386	81.419	0.0992415	0.251841
merfish_mouse_hypothalamic_b5b6	0	Harmony	0.337768	0.560169	0.746823	0.746823	-44.0934	0.405434	0.219343	0.233161	0.28272	0.28272	9.6602	0.0864226	0.219343
merfish_mouse_hypothalamic_b5b6	0	PASTE	1.56517	0.112235	0.251692	0.251692	-35.5517	0.0633748	0.186334	0.651438	0.701931	0.701931	22.1058	0.0598117	0.186334
merfish_mouse_hypothalamic_b5b6	0	SLAT	0.508507	0.545571	0.741376	0.741376	-40.4255	0.0468615	0.559828	0.705907	0.756065	0.756065	4.53892	0.330094	0.559828
merfish_mouse_hypothalamic_b5b6	0	STAGATE	5.0237	0.153565	0.274633	0.274633	-59.6461	0.389487	0.0907741	0.240262	0.291962	0.291962	31.3115	0.0252992	0.0907741
merfish_mouse_hypothalamic_b5b6	0	Seurat	0.433068	0.561128	0.750784	0.750784	-44.844	0.404264	0.223469	0.242396	0.291797	0.291797	82.369	0.0903112	0.223469
merfish_mouse_hypothalamic_b6b7	0	Harmony	0.354449	0.591292	0.740221	0.740221	-45.4861	0.403854	0.213897	0.220568	0.28338	0.28338	9.18514	0.0898512	0.213897
merfish_mouse_hypothalamic_b6b7	0	PASTE	1.35946	0.100348	0.216537	0.216537	-39.3501	0.111244	0.127579	0.489228	0.532761	0.532761	23.047	0.0409965	0.127579
merfish_mouse_hypothalamic_b6b7	0	SLAT	0.484328	0.600735	0.739561	0.739561	-43.5732	0.0553775	0.533421	0.64697	0.725037	0.725037	4.36702	0.356605	0.533421
merfish_mouse_hypothalamic_b6b7	0	STAGATE	1.02465	0.102217	0.230896	0.230896	-56.2859	0.428374	0.0688232	0.171127	0.240469	0.240469	29.3438	0.0137461	0.0688232
merfish_mouse_hypothalamic_b6b7	0	Seurat	0.0427746	0.593102	0.753425	0.753425	-46.6572	0.397674	0.2271	0.22784	0.296584	0.296584	79.878	0.0901223	0.2271
merfish_mouse_hypothalamic_b7b8	0	Harmony	0.530079	0.566505	0.733182	0.733182	-46.4183	0.409414	0.170268	0.184291	0.223946	0.223946	7.60057	0.0716806	0.170268
merfish_mouse_hypothalamic_b7b8	0	PASTE	0.10815	0.0910613	0.19641	0.19641	-38.4765	0.123987	0.0998606	0.447241	0.474207	0.474207	25.4524	0.0384547	0.0998606
merfish_mouse_hypothalamic_b7b8	0	SLAT	0.0139904	0.534759	0.724817	0.724817	-44.306	0.0634969	0.506797	0.642142	0.693099	0.693099	4.31276	0.31026	0.506797
merfish_mouse_hypothalamic_b7b8	0	STAGATE	0.631484	0.0969007	0.230394	0.230394	-61.5145	0.431373	0.0463576	0.126551	0.171837	0.171837	29.888	0.0104266	0.0463576
merfish_mouse_hypothalamic_b7b8	0	Seurat	0.0100797	0.568134	0.740502	0.740502	-49.5681	0.406193	0.178111	0.19518	0.233357	0.233357	91.103	0.074285	0.178111
merfish_mouse_hypothalamic_b8b9	0	Harmony	1.98328	0.49925	0.72046	0.72046	-45.5824	0.416667	0.160857	0.160889	0.212269	0.212269	7.47416	0.0660126	0.160857
merfish_mouse_hypothalamic_b8b9	0	PASTE	0.00142953	0.0936982	0.217149	0.217149	-35.4998	0.0440168	0.170094	0.701462	0.761764	0.761764	33.4825	0.053725	0.170094
merfish_mouse_hypothalamic_b8b9	0	SLAT	1.54475	0.503562	0.715058	0.715058	-49.0397	0.0934589	0.465493	0.583416	0.637853	0.637853	7.75509	0.270473	0.465493
merfish_mouse_hypothalamic_b8b9	0	STAGATE	2.53552	0.100687	0.238062	0.238062	-58.107	0.43928	0.0543743	0.163866	0.198675	0.198675	29.8483	0.0144493	0.0543743
merfish_mouse_hypothalamic_b8b9	0	Seurat	2.54617	0.502578	0.722377	0.722377	-46.0551	0.417616	0.161206	0.159264	0.217149	0.217149	81.777	0.0651329	0.161206
merfish_mouse_hypothalamic_b9b10	0	Harmony	0.131552	0.519631	0.739319	0.739319	-42.3255	0.410347	0.174511	0.189953	0.23063	0.23063	9.63637	0.0811737	0.174511
merfish_mouse_hypothalamic_b9b10	0	PASTE	0.236387	0.0984114	0.24113	0.24113	-29.8849	0.0273688	0.207639	0.798388	0.838523	0.838523	26.0035	0.0696619	0.207639
merfish_mouse_hypothalamic_b9b10	0	SLAT	0.138685	0.51434	0.746379	0.746379	-41.9957	0.0690644	0.503077	0.592673	0.666003	0.666003	4.4312	0.281352	0.503077
merfish_mouse_hypothalamic_b9b10	0	STAGATE	10.1076	0.116767	0.25525	0.25525	-64.3519	0.449586	0.0517741	0.149048	0.196778	0.196778	28.7163	0.0145534	0.0517741
merfish_mouse_hypothalamic_b9b10	0	Seurat	0.0890449	0.50904	0.730992	0.730992	-42.9989	0.413405	0.172701	0.185996	0.226466	0.226466	72.653	0.0766004	0.172701
stereo_mouse_embryo_s1s2	0	Harmony	0.0070945	0.514178	0.679353	0.679353	-47.173	0.179824	0.60597	0.715259	0.826961	0.826961	516.602	0.125917	0.60597
stereo_mouse_embryo_s1s2	0	SLAT	0.521963	0.554418	0.717951	0.717951	-57.3826	0.0442635	0.693684	0.808147	0.945251	0.945251	175.604	0.179116	0.693684
stereo_mouse_embryo_s1s2	0	STAGATE	6.96991	0.374722	0.574532	0.574532	-284.614	0.285456	0.504734	0.519046	0.711591	0.711591	305.093	0.0922103	0.504734
stereo_mouse_embryo_s1s2	0	Seurat	0.55802	0.514305	0.679789	0.679789	-52.8558	0.187135	0.604587	0.708795	0.819073	0.819073	29675.3	0.126072	0.604587
stereo_mouse_embryo_s3s4	0	Harmony	2.49564	0.53915	0.73026	0.73026	-50.0094	0.16723	0.623578	0.687186	0.788669	0.788669	385.92	0.123049	0.623578
stereo_mouse_embryo_s3s4	0	SLAT	0.385653	0.559668	0.752822	0.752822	-54.0928	0.0384528	0.705003	0.813323	0.912358	0.912358	170.114	0.192915	0.705003
stereo_mouse_embryo_s3s4	0	STAGATE	3.53912	0.38332	0.573341	0.573341	-729.402	0.210211	0.482573	0.546158	0.680718	0.680718	278.325	0.0928043	0.482573
stereo_mouse_embryo_s3s4	0	Seurat	2.98815	0.542922	0.731596	0.731596	-61.3774	0.182653	0.616842	0.679403	0.777073	0.777073	26903	0.121209	0.616842
stereo_seqfish_embryo_9.5	0	Harmony	0.0915505	0.825552	0.836215	0.836215	-40.4103	0.27524	0.655734	0.551355	0.751143	0.751143	7.91344	0.320424	0.655734
stereo_seqfish_embryo_9.5	0	PASTE	7.23824	0.239149	0.380242	0.380242	-832.277	0.368393	0.335719	0.325502	0.540449	0.540449	39.2307	0.072	0.335719
stereo_seqfish_embryo_9.5	0	SLAT	0.902745	0.833955	0.841781	0.841781	-37.0193	0.0941175	0.738621	0.635566	0.863447	0.863447	11.7654	0.417417	0.738621
stereo_seqfish_embryo_9.5	0	STAGATE	8.13437	0.578335	0.597893	0.597893	-128.878	0.310415	0.474458	0.480298	0.657126	0.657126	36.7362	0.198485	0.474458
stereo_seqfish_embryo_9.5	0	Seurat	0.924743	0.861717	0.865236	0.865236	-52.6603	0.239778	0.694295	0.577136	0.780958	0.780958	151.162	0.342773	0.694295
visium_human_DLPFC_s1_ab	0	Harmony	1.13764	0.51707	0.431754	0.431754	-44.1464	0.286195	0.303791	0.546638	0.598104	0.598104	11.6078	0.109231	0.303791
visium_human_DLPFC_s1_ab	0	PASTE	0.85041	0.586833	0.519431	0.519431	-22.5322	0.0216037	0.445498	0.760637	0.816351	0.816351	37.1552	0.193159	0.445498
visium_human_DLPFC_s1_ab	0	SLAT	0.764031	0.52544	0.414929	0.414929	-32.0057	0.025314	0.347867	0.717511	0.778673	0.778673	6.15715	0.150532	0.347867
visium_human_DLPFC_s1_ab	0	STAGATE	1.32834	0.615076	0.541706	0.541706	-45.063	0.0677975	0.445972	0.737127	0.79218	0.79218	28.7965	0.188602	0.445972
visium_human_DLPFC_s1_ab	0	Seurat	1.09333	0.522679	0.42891	0.42891	-46.1626	0.288629	0.313507	0.556753	0.600474	0.600474	126.473	0.107718	0.313507
visium_human_DLPFC_s1_bc	0	Harmony	4.77978	0.697022	0.758621	0.758621	-47.5095	0.377775	0.454442	0.480962	0.538479	0.538479	10.4461	0.16221	0.454442
visium_human_DLPFC_s1_bc	0	PASTE	1.7375	0.38267	0.366979	0.366979	-24.6965	0.0502892	0.123544	0.24137	0.219456	0.219456	28.3215	0.0560463	0.123544
visium_human_DLPFC_s1_bc	0	SLAT	3.38722	0.679365	0.738296	0.738296	-50.7732	0.119194	0.403745	0.455883	0.509934	0.509934	6.3085	0.150354	0.403745
visium_human_DLPFC_s1_bc	0	STAGATE	3.5573	0.441378	0.543046	0.543046	-75.6072	0.236289	0.325873	0.475023	0.533455	0.533455	30.3687	0.0983347	0.325873
visium_human_DLPFC_s1_bc	0	Seurat	5.03363	0.68314	0.733958	0.733958	-52.1854	0.371518	0.441882	0.498402	0.544417	0.544417	146.182	0.153693	0.441882
visium_human_DLPFC_s1_cd	0	Harmony	0.049451	0.829342	0.852384	0.852384	-43.8467	0.337017	0.578054	0.531764	0.640322	0.640322	13.5398	0.238721	0.578054
visium_human_DLPFC_s1_cd	0	PASTE	1.01246	0.713098	0.657305	0.657305	-23.2192	0.0168149	0.593947	0.857725	0.871761	0.871761	29.2562	0.295895	0.593947
visium_human_DLPFC_s1_cd	0	SLAT	0.874848	0.84171	0.823209	0.823209	-32.8652	0.0322734	0.689745	0.773691	0.823862	0.823862	6.57988	0.343885	0.689745
visium_human_DLPFC_s1_cd	0	STAGATE	1.29112	0.713008	0.647507	0.647507	-44.4986	0.0858031	0.551491	0.713995	0.803396	0.803396	29.2918	0.247559	0.551491
visium_human_DLPFC_s1_cd	0	Seurat	0.28205	0.82658	0.809057	0.809057	-47.9878	0.331521	0.549967	0.55559	0.63858	0.63858	145.738	0.239314	0.549967
visium_human_DLPFC_s2_ab	0	Harmony	1.27427	0.0920686	0.114844	0.114844	-42.5553	0.291196	0.0763709	0.605761	0.765719	0.765719	11.1563	0.0410673	0.0763709
visium_human_DLPFC_s2_ab	0	PASTE	0.56683	0.159924	0.221361	0.221361	-22.2481	0.0245333	0.200976	0.854761	0.91358	0.91358	81.3409	0.0922119	0.200976
visium_human_DLPFC_s2_ab	0	SLAT	0.0619057	0.122672	0.166236	0.166236	-31.8972	0.0321315	0.142119	0.796003	0.881998	0.881998	8.73542	0.0647497	0.142119
visium_human_DLPFC_s2_ab	0	STAGATE	1.04786	0.145427	0.208728	0.208728	-44.2951	0.0813821	0.189205	0.809856	0.89377	0.89377	41.3038	0.0648716	0.189205
visium_human_DLPFC_s2_ab	0	Seurat	1.77069	0.102218	0.133218	0.133218	-45.1593	0.288834	0.0961815	0.614648	0.772323	0.772323	94.59	0.0308843	0.0961815
visium_human_DLPFC_s2_bc	0	Harmony	2.62864	0.742825	0.750215	0.750215	-43.1025	0.378922	0.530864	0.493554	0.619294	0.619294	13.9813	0.200011	0.530864
visium_human_DLPFC_s2_bc	0	PASTE	1.93098	0.38953	0.42004	0.42004	-23.2811	0.0282704	0.286247	0.395279	0.591444	0.591444	33.377	0.102714	0.286247
visium_human_DLPFC_s2_bc	0	SLAT	1.3391	0.756372	0.757967	0.757967	-40.6925	0.130682	0.615274	0.623974	0.778352	0.778352	9.26781	0.272162	0.615274
visium_human_DLPFC_s2_bc	0	STAGATE	3.82193	0.541752	0.583979	0.583979	-75.6916	0.197598	0.515935	0.656238	0.861901	0.861901	41.5398	0.222119	0.515935
visium_human_DLPFC_s2_bc	0	Seurat	0.2118	0.791196	0.789549	0.789549	-45.1266	0.358217	0.581108	0.533361	0.700546	0.700546	99.107	0.224812	0.581108
visium_human_DLPFC_s2_cd	0	Harmony	2.65193	0.858883	0.86677	0.86677	-41.6559	0.281545	0.664352	0.628648	0.724794	0.724794	11.5705	0.28597	0.664352
visium_human_DLPFC_s2_cd	0	PASTE	2.27174	0.645994	0.619084	0.619084	-22.2701	0.0277989	0.552984	0.805609	0.862397	0.862397	23.0048	0.266406	0.552984
visium_human_DLPFC_s2_cd	0	SLAT	1.90865	0.819278	0.808642	0.808642	-34.4964	0.0388478	0.700874	0.774104	0.853652	0.853652	9.00262	0.332087	0.700874
visium_human_DLPFC_s2_cd	0	STAGATE	0.9957	0.609156	0.575103	0.575103	-59.4023	0.123134	0.470679	0.696153	0.774949	0.774949	27.539	0.21809	0.470679
visium_human_DLPFC_s2_cd	0	Seurat	2.16119	0.814986	0.810185	0.810185	-43.0669	0.275697	0.629372	0.62888	0.731481	0.731481	109.184	0.255835	0.629372
visium_human_DLPFC_s3_ab	0	Harmony	1.43161	0.473487	0.417059	0.417059	-43.296	0.225855	0.262254	0.62437	0.676267	0.676267	8.96435	0.141118	0.262254
visium_human_DLPFC_s3_ab	0	PASTE	1.4041	0.409205	0.356411	0.356411	-21.9579	0.0117576	0.305732	0.816266	0.858211	0.858211	61.1459	0.162955	0.305732
visium_human_DLPFC_s3_ab	0	SLAT	1.5745	0.448999	0.388258	0.388258	-29.7735	0.0236562	0.326502	0.810343	0.845472	0.845472	9.13824	0.205309	0.326502
visium_human_DLPFC_s3_ab	0	STAGATE	2.57944	0.41038	0.371642	0.371642	-84.7034	0.168398	0.283024	0.688683	0.731376	0.731376	41.5222	0.12979	0.283024
visium_human_DLPFC_s3_ab	0	Seurat	0.698849	0.46597	0.409582	0.409582	-46.0914	0.22052	0.270839	0.637577	0.683467	0.683467	98.583	0.128019	0.270839
visium_human_DLPFC_s3_bc	0	Harmony	1.25074	0.496771	0.434941	0.434941	-45.0628	0.247815	0.323892	0.572831	0.628996	0.628996	8.2863	0.124343	0.323892
visium_human_DLPFC_s3_bc	0	PASTE	1.67642	0.499546	0.462703	0.462703	-22.8329	0.0556889	0.402412	0.785073	0.828099	0.828099	69.2637	0.176648	0.402412
visium_human_DLPFC_s3_bc	0	SLAT	0.793785	0.504947	0.472238	0.472238	-33.5255	0.0299822	0.396803	0.781626	0.820527	0.820527	9.21757	0.178272	0.396803
visium_human_DLPFC_s3_bc	0	STAGATE	4.86215	0.50994	0.477005	0.477005	-83.6646	0.16714	0.395121	0.694539	0.742569	0.742569	40.7164	0.168604	0.395121
visium_human_DLPFC_s3_bc	0	Seurat	1.26226	0.493786	0.456254	0.456254	-45.7353	0.236594	0.347729	0.621697	0.67106	0.67106	86.772	0.139141	0.347729
visium_human_DLPFC_s3_cd	0	Harmony	3.20112	0.920105	0.917225	0.917225	-42.8254	0.248923	0.57884	0.566224	0.610026	0.610026	11.3027	0.293894	0.57884
visium_human_DLPFC_s3_cd	0	PASTE	2.81027	0.74164	0.72253	0.72253	-22.4873	0.041836	0.611192	0.795546	0.829204	0.829204	72.1209	0.307874	0.611192
visium_human_DLPFC_s3_cd	0	SLAT	2.62517	0.857257	0.848732	0.848732	-33.687	0.0357383	0.677645	0.739049	0.777907	0.777907	8.89497	0.369601	0.677645
visium_human_DLPFC_s3_cd	0	STAGATE	0.718325	0.732226	0.71262	0.71262	-48.3492	0.0964751	0.588167	0.749462	0.781696	0.781696	41.352	0.303823	0.588167
visium_human_DLPFC_s3_cd	0	Seurat	2.11415	0.850328	0.838823	0.838823	-45.9417	0.249689	0.566016	0.584976	0.628388	0.628388	89.006	0.291527	0.566016

## Sheet: s6
Slice	Technology	Value
slice_0	Visium	0.796699
slice_1	Visium	0.752664
slice_0	MERFISH	0.336868
slice_1	MERFISH	0.371907
slice_0	Stereo-seq	0.89601
slice_1	Stereo-seq	0.886283

## Sheet: s7
dataset	seed	split_ratio	method	celltype_score	edge_score	euclidean_dis	global_score	region_score	run_time
merfish_mouse_hypothalamic	0	0.5	Harmony	0.82447	-44.1525	0.369763	0.31079	0.372272	13.023
merfish_mouse_hypothalamic	0	0.5	PASTE	0.333846	-27.7239	0.0212476	0.296957	0.859207	45.026
merfish_mouse_hypothalamic	0	0.5	SLAT	0.734706	-35.8002	0.0439678	0.569935	0.782047	20.365
merfish_mouse_hypothalamic	0	0.5	STAGATE	0.265601	-48.5767	0.405936	0.0814633	0.268982	21.153
merfish_mouse_hypothalamic	0	0.5	Seurat	0.762373	-44.1697	0.37359	0.281586	0.351675	31.134
merfish_mouse_hypothalamic	1	0.5	Harmony	0.834922	-44.6283	0.370532	0.314479	0.368583	12.8067
merfish_mouse_hypothalamic	1	0.5	PASTE	0.312942	-29.3987	0.0254721	0.273594	0.843222	45.0691
merfish_mouse_hypothalamic	1	0.5	SLAT	0.715647	-35.0876	0.0413361	0.55395	0.781125	20.3652
merfish_mouse_hypothalamic	1	0.5	STAGATE	0.267753	-46.6726	0.397265	0.0869966	0.297571	21.1716
merfish_mouse_hypothalamic	1	0.5	Seurat	0.772825	-44.2422	0.378198	0.274516	0.347064	30.681
merfish_mouse_hypothalamic	2	0.5	Harmony	0.823855	-44.3209	0.36927	0.309253	0.363972	9.85593
merfish_mouse_hypothalamic	2	0.5	PASTE	0.296034	-28.7464	0.0289887	0.250231	0.803566	31.1481
merfish_mouse_hypothalamic	2	0.5	SLAT	0.718106	-35.3034	0.0416794	0.558254	0.779895	23.1987
merfish_mouse_hypothalamic	2	0.5	STAGATE	0.255764	-47.3778	0.407573	0.0833077	0.293883	21.1471
merfish_mouse_hypothalamic	2	0.5	Seurat	0.77221	-43.7836	0.373385	0.287734	0.356901	32.635
merfish_mouse_hypothalamic	3	0.5	Harmony	0.82201	-44.225	0.374358	0.312942	0.370427	11.6913
merfish_mouse_hypothalamic	3	0.5	PASTE	0.32862	-27.2628	0.0242538	0.283431	0.840148	32.4884
merfish_mouse_hypothalamic	3	0.5	SLAT	0.730403	-35.4792	0.0418606	0.574547	0.784199	20.2424
merfish_mouse_hypothalamic	3	0.5	STAGATE	0.263449	-46.45	0.397783	0.0934522	0.294497	21.2981
merfish_mouse_hypothalamic	3	0.5	Seurat	0.761451	-43.8438	0.377668	0.286505	0.357516	31.846
merfish_mouse_hypothalamic	4	0.5	Harmony	0.822625	-43.6397	0.365539	0.311405	0.364279	9.32138
merfish_mouse_hypothalamic	4	0.5	PASTE	0.316938	-28.2244	0.0239963	0.273286	0.846911	36.2326
merfish_mouse_hypothalamic	4	0.5	SLAT	0.713803	-35.5088	0.0406021	0.557024	0.776514	20.1831
merfish_mouse_hypothalamic	4	0.5	STAGATE	0.25976	-47.5573	0.406133	0.0808484	0.286197	21.3642
merfish_mouse_hypothalamic	4	0.5	Seurat	0.769136	-43.6569	0.382202	0.276053	0.340301	31.241
merfish_mouse_hypothalamic	5	0.5	Harmony	0.840455	-44.249	0.37988	0.30372	0.351061	13.1871
merfish_mouse_hypothalamic	5	0.5	PASTE	0.327083	-27.3028	0.0249295	0.280971	0.852751	36.2456
merfish_mouse_hypothalamic	5	0.5	SLAT	0.724869	-35.4504	0.0404297	0.581617	0.799262	20.1719
merfish_mouse_hypothalamic	5	0.5	STAGATE	0.280357	-44.9148	0.404154	0.102367	0.291731	21.4859
merfish_mouse_hypothalamic	5	0.5	Seurat	0.766677	-44.0203	0.382384	0.280664	0.351675	30.575
merfish_mouse_hypothalamic	6	0.5	Harmony	0.823547	-43.9883	0.368294	0.311712	0.371657	13.4459
merfish_mouse_hypothalamic	6	0.5	PASTE	0.307716	-29.6243	0.0270035	0.261605	0.816785	30.841
merfish_mouse_hypothalamic	6	0.5	SLAT	0.710114	-35.3587	0.0419254	0.551798	0.777436	20.1469
merfish_mouse_hypothalamic	6	0.5	STAGATE	0.261605	-46.0018	0.405031	0.0753151	0.265294	21.3345
merfish_mouse_hypothalamic	6	0.5	Seurat	0.773747	-43.7645	0.377567	0.284353	0.355057	30.594
merfish_mouse_hypothalamic	7	0.5	Harmony	0.827544	-44.0504	0.372992	0.313557	0.367661	13.1014
merfish_mouse_hypothalamic	7	0.5	PASTE	0.32616	-26.8417	0.0214618	0.288349	0.853366	32.1993
merfish_mouse_hypothalamic	7	0.5	SLAT	0.712573	-35.2936	0.0420654	0.560406	0.786658	23.8073
merfish_mouse_hypothalamic	7	0.5	STAGATE	0.277897	-47.1804	0.398218	0.0931448	0.27882	21.1978
merfish_mouse_hypothalamic	7	0.5	Seurat	0.771903	-43.5961	0.374235	0.289886	0.359975	30.093
stereo_mouse_embryo	0	0.5	Harmony	0.794906	-46.5836	0.14894	0.72224	0.837346	367.263
stereo_mouse_embryo	0	0.5	SLAT	0.918418	-31.9822	0.00717438	0.910444	0.987647	61.7206
stereo_mouse_embryo	0	0.5	STAGATE	0.886759	-39.8375	0.0236775	0.875113	0.981834	190.834
stereo_mouse_embryo	0	0.5	Seurat	0.801053	-50.1323	0.146702	0.726187	0.843081	11007
stereo_mouse_embryo	1	0.5	Harmony	0.794002	-46.2122	0.149021	0.721297	0.836364	431.179
stereo_mouse_embryo	1	0.5	SLAT	0.916709	-31.9949	0.00710059	0.909364	0.988315	76.4297
stereo_mouse_embryo	1	0.5	STAGATE	0.886131	-39.3756	0.0234144	0.872717	0.980184	191.586
stereo_mouse_embryo	1	0.5	Seurat	0.802133	-50.4503	0.147348	0.726875	0.840489	11018.7
stereo_mouse_embryo	2	0.5	Harmony	0.791449	-46.2084	0.149564	0.717899	0.836286	374.082
stereo_mouse_embryo	2	0.5	SLAT	0.918968	-31.8964	0.00688767	0.911917	0.988354	60.527
stereo_mouse_embryo	2	0.5	STAGATE	0.886975	-39.6498	0.0235902	0.874602	0.98093	190.736
stereo_mouse_embryo	2	0.5	Seurat	0.803154	-49.4909	0.146368	0.726423	0.842394	10799.7
stereo_mouse_embryo	3	0.5	Harmony	0.794532	-46.3241	0.150623	0.718233	0.831985	381.466
stereo_mouse_embryo	3	0.5	SLAT	0.91773	-31.8653	0.00705653	0.910366	0.987981	60.193
stereo_mouse_embryo	3	0.5	STAGATE	0.883106	-39.6459	0.023227	0.870832	0.981284	193.995
stereo_mouse_embryo	3	0.5	Seurat	0.799167	-50.2446	0.147966	0.724361	0.840567	11009.3
stereo_mouse_embryo	4	0.5	Harmony	0.795063	-46.3221	0.148245	0.719824	0.835049	360.786
stereo_mouse_embryo	4	0.5	SLAT	0.917416	-32.3053	0.00724313	0.909796	0.987745	61.8994
stereo_mouse_embryo	4	0.5	STAGATE	0.888154	-39.9089	0.0235607	0.877116	0.983287	190.787
stereo_mouse_embryo	4	0.5	Seurat	0.802427	-49.7762	0.147017	0.726678	0.841431	10960.9
stereo_mouse_embryo	5	0.5	Harmony	0.79848	-46.4362	0.148446	0.723143	0.836482	367.056
stereo_mouse_embryo	5	0.5	SLAT	0.91883	-31.883	0.00697988	0.910876	0.987882	77.1706
stereo_mouse_embryo	5	0.5	STAGATE	0.885267	-39.586	0.0233572	0.873326	0.981951	191.1
stereo_mouse_embryo	5	0.5	Seurat	0.803488	-50.1922	0.146569	0.725618	0.83876	10957.5
stereo_mouse_embryo	6	0.5	Harmony	0.796084	-46.393	0.148365	0.722613	0.836757	351.81
stereo_mouse_embryo	6	0.5	SLAT	0.91614	-32.2833	0.00738049	0.908637	0.987706	74.8311
stereo_mouse_embryo	6	0.5	STAGATE	0.881456	-39.4296	0.0236245	0.869987	0.981539	190.919
stereo_mouse_embryo	6	0.5	Seurat	0.801701	-49.1057	0.147407	0.727778	0.843847	11115.2
stereo_mouse_embryo	7	0.5	Harmony	0.798833	-46.5948	0.148618	0.723536	0.837111	443.483
stereo_mouse_embryo	7	0.5	SLAT	0.919282	-32.1315	0.00714544	0.911564	0.988452	59.9313
stereo_mouse_embryo	7	0.5	STAGATE	0.885247	-39.7124	0.0241677	0.873326	0.981127	190.124
stereo_mouse_embryo	7	0.5	Seurat	0.80447	-49.887	0.145255	0.731745	0.845634	10968.3
visium_human_DLPFC	0	0.5	Harmony	0.906439	-44.9433	0.157901	0.654926	0.697854	8.77214
visium_human_DLPFC	0	0.5	PASTE	0.777655	-26.1134	0.0225615	0.691249	0.862411	38.0293
visium_human_DLPFC	0	0.5	SLAT	0.850303	-30.1112	0.026575	0.746285	0.865713	19.9655
visium_human_DLPFC	0	0.5	STAGATE	0.783159	-30.6736	0.0318773	0.693451	0.866263	18.9247
visium_human_DLPFC	0	0.5	Seurat	0.843698	-47.0501	0.218398	0.618052	0.684645	41.44
visium_human_DLPFC	1	0.5	Harmony	0.912493	-43.53	0.158527	0.674188	0.715465	9.30768
visium_human_DLPFC	1	0.5	PASTE	0.789213	-26.219	0.0202577	0.711062	0.878921	33.0466
visium_human_DLPFC	1	0.5	SLAT	0.86186	-30.0451	0.0274141	0.75399	0.871216	19.9721
visium_human_DLPFC	1	0.5	STAGATE	0.770501	-31.126	0.0338154	0.679141	0.860759	18.8321
visium_human_DLPFC	1	0.5	Seurat	0.865713	-44.7122	0.218116	0.626857	0.678591	45.863
visium_human_DLPFC	2	0.5	Harmony	0.900385	-43.7281	0.158489	0.678041	0.720969	8.97351
visium_human_DLPFC	2	0.5	PASTE	0.766098	-26.1398	0.0248127	0.675289	0.852504	36.4161
visium_human_DLPFC	2	0.5	SLAT	0.847551	-29.9141	0.0264107	0.75454	0.882774	19.9358
visium_human_DLPFC	2	0.5	STAGATE	0.795817	-31.7479	0.0325613	0.701706	0.872867	18.7087
visium_human_DLPFC	2	0.5	Seurat	0.862411	-44.6747	0.220742	0.651624	0.706659	44.114
visium_human_DLPFC	3	0.5	Harmony	0.910842	-45.5124	0.156573	0.665382	0.709961	8.66426
visium_human_DLPFC	3	0.5	PASTE	0.756192	-25.9516	0.0357941	0.643919	0.812328	35.4368
visium_human_DLPFC	3	0.5	SLAT	0.851403	-30.8376	0.0271235	0.747386	0.862961	19.9891
visium_human_DLPFC	3	0.5	STAGATE	0.783159	-31.1447	0.0358299	0.690699	0.867364	18.8483
visium_human_DLPFC	3	0.5	Seurat	0.864062	-46.0539	0.204232	0.640066	0.705008	43.846
visium_human_DLPFC	4	0.5	Harmony	0.900385	-44.9114	0.159503	0.656577	0.702256	9.05374
visium_human_DLPFC	4	0.5	PASTE	0.776004	-26.3192	0.0243383	0.67639	0.843698	47.4853
visium_human_DLPFC	4	0.5	SLAT	0.8459	-30.4997	0.027197	0.73858	0.860209	19.9606
visium_human_DLPFC	4	0.5	STAGATE	0.78481	-32.1519	0.0350979	0.689598	0.858558	18.6281
visium_human_DLPFC	4	0.5	Seurat	0.856907	-46.8145	0.229196	0.620804	0.675839	44.76
visium_human_DLPFC	5	0.5	Harmony	0.897083	-44.0253	0.161615	0.658778	0.702807	9.08201
visium_human_DLPFC	5	0.5	PASTE	0.777105	-25.8756	0.0229562	0.680793	0.849202	33.0749
visium_human_DLPFC	5	0.5	SLAT	0.859659	-29.9417	0.0254114	0.761695	0.870116	23.7578
visium_human_DLPFC	5	0.5	STAGATE	0.796918	-31.0864	0.032433	0.703908	0.866263	18.7271
visium_human_DLPFC	5	0.5	Seurat	0.853054	-45.2009	0.213346	0.612548	0.67749	43.388
visium_human_DLPFC	6	0.5	Harmony	0.901486	-43.9659	0.15877	0.66208	0.70776	6.38221
visium_human_DLPFC	6	0.5	PASTE	0.780407	-26.1453	0.0191444	0.705559	0.875069	44.0057
visium_human_DLPFC	6	0.5	SLAT	0.843698	-30.1937	0.0269252	0.750688	0.875069	19.9342
visium_human_DLPFC	6	0.5	STAGATE	0.780958	-31.2658	0.0331081	0.686846	0.864612	18.8365
visium_human_DLPFC	6	0.5	Seurat	0.867914	-45.038	0.219645	0.635113	0.691249	44.368
visium_human_DLPFC	7	0.5	Harmony	0.914144	-44.0209	0.156434	0.670886	0.70721	9.99253
visium_human_DLPFC	7	0.5	PASTE	0.777105	-26.1068	0.0277943	0.671436	0.838195	33.1801
visium_human_DLPFC	7	0.5	SLAT	0.840396	-30.4953	0.0261789	0.752339	0.880022	23.5443
visium_human_DLPFC	7	0.5	STAGATE	0.811778	-31.0952	0.0326706	0.715465	0.870116	18.9353
visium_human_DLPFC	7	0.5	Seurat	0.867364	-44.6395	0.210744	0.631811	0.685195	44.521

## Sheet: s10
Harmony-visium					PASTE-visium					Seurat-visium					SLAT-visium					STAGATE-visium					Harmony-merfish					Harmony-stereo					PASTE-merfish					Seurat-merfish				Seuart-stereo					SLAT-merfish
celltype_region_in_slice1	celltype_region_in_slice2				celltype_region_in_slice1	celltype_region_in_slice2				celltype_region_in_slice1	celltype_region_in_slice2				celltype_region_in_slice1	celltype_region_in_slice2				celltype_region_in_slice1	celltype_region_in_slice2				celltype_region_in_slice1	celltype_region_in_slice2				celltype_region_in_slice1	celltype_region_in_slice2				celltype_region_in_slice1	celltype_region_in_slice2				celltype_region_in_slice1	celltype_region_in_slice2			celltype_region_in_slice1	celltype_region_in_slice2				celltype_region_in_slice1
celltype_0_Layer1	celltype_0_Layer3	1			celltype_0_Layer1	celltype_0_Layer3	2			celltype_0_Layer1	celltype_0_Layer1	1			celltype_0_Layer1	celltype_0_Layer1	2			celltype_0_Layer1	celltype_0_Layer1	2			Ambiguous_ACA_shapes	Ambiguous_ACA_shapes	5			Adrenal gland_Liver_shapes	Adrenal gland_Liver_shapes	96			Ambiguous_ACA_shapes	Ambiguous_ACA_shapes	5			Ambiguous_ACA_shapes	Ambiguous_ACA_shapes	5		Adrenal gland_Liver_shapes	Adrenal gland_Liver_shapes	97			Ambiguous_ACA_shapes
celltype_0_Layer1	celltype_2_Layer1	11			celltype_0_Layer1	celltype_1_Layer1	3			celltype_0_Layer1	celltype_0_Layer3	1			celltype_0_Layer1	celltype_1_Layer1	4			celltype_0_Layer1	celltype_1_Layer1	1			Ambiguous_ACA_shapes	Ambiguous_AVPe_shapes	1			Adrenal gland_Liver_shapes	Kidney_Liver_shapes	1			Ambiguous_ACA_shapes	Ambiguous_Silde3_shapes	1			Ambiguous_ACA_shapes	Ambiguous_AVPe_shapes	2		Adrenal gland_Liver_shapes	Lung_Lung_shapes	2			Ambiguous_ACA_shapes
celltype_0_Layer1	celltype_2_WM	1			celltype_0_Layer1	celltype_2_Layer1	8			celltype_0_Layer1	celltype_1_Layer3	1			celltype_0_Layer1	celltype_2_Layer1	7			celltype_0_Layer1	celltype_1_Layer2	1			Ambiguous_ACA_shapes	Ambiguous_BNST1_shapes	3			Adrenal gland_Liver_shapes	Lung_Lung_shapes	1			Ambiguous_ACA_shapes	Astrocyte_ACA_shapes	6			Ambiguous_ACA_shapes	Ambiguous_BNST1_shapes	2		Adrenal gland_Liver_shapes	Smooth muscle_Liver_shapes	6			Ambiguous_ACA_shapes
celltype_0_Layer2	celltype_0_Layer3	1			celltype_0_Layer2	celltype_1_Layer2	2			celltype_0_Layer1	celltype_2_Layer1	6			celltype_0_Layer2	celltype_1_Layer2	1			celltype_0_Layer1	celltype_2_Layer1	9			Ambiguous_ACA_shapes	Ambiguous_MAP2_shapes	4			Adrenal gland_Liver_shapes	Mucosal epithelium_Face_shapes	1			Ambiguous_ACA_shapes	Astrocyte_Silde3_shapes	3			Ambiguous_ACA_shapes	Ambiguous_MAP2_shapes	3		Adrenal gland_Liver_shapes	Sympathetic nerve_Liver_shapes	8			Ambiguous_ACA_shapes
celltype_0_Layer2	celltype_2_Layer1	1			celltype_0_Layer2	celltype_2_Layer2	1			celltype_0_Layer1	celltype_2_Layer2	1			celltype_0_Layer2	celltype_2_Layer2	2			celltype_0_Layer2	celltype_1_Layer2	3			Ambiguous_ACA_shapes	Ambiguous_MPA1_shapes	1			Adrenal gland_Liver_shapes	Smooth muscle_Liver_shapes	10			Ambiguous_ACA_shapes	Endothelial 1_ACA_shapes	3			Ambiguous_ACA_shapes	Ambiguous_MPA1_shapes	1		Brain_Back_shapes	Brain_Brain_shapes	2			Ambiguous_ACA_shapes
celltype_0_Layer2	celltype_2_Layer3	1			celltype_0_Layer3	celltype_0_Layer3	9			celltype_0_Layer1	celltype_2_Layer6	3			celltype_0_Layer3	celltype_0_Layer3	20			celltype_0_Layer3	celltype_0_Layer3	6			Ambiguous_ACA_shapes	Ambiguous_MPN_shapes	1			Adrenal gland_Liver_shapes	Sympathetic nerve_Liver_shapes	4			Ambiguous_ACA_shapes	Endothelial 1_Silde3_shapes	1			Ambiguous_ACA_shapes	Ambiguous_Silde3_shapes	6		Brain_Back_shapes	Connective tissue_Back_shapes	1			Ambiguous_ACA_shapes
celltype_0_Layer3	celltype_0_Layer1	1			celltype_0_Layer3	celltype_0_Layer4	8			celltype_0_Layer2	celltype_0_Layer4	3			celltype_0_Layer3	celltype_0_Layer4	11			celltype_0_Layer3	celltype_0_Layer4	7			Ambiguous_ACA_shapes	Ambiguous_Silde3_shapes	7			Brain_Back_shapes	Brain_Brain_shapes	2			Ambiguous_ACA_shapes	Excitatory_ACA_shapes	7			Ambiguous_ACA_shapes	Astrocyte_AVPe_shapes	2		Brain_Back_shapes	Dorsal root ganglion_Back_shapes	1			Ambiguous_ACA_shapes
celltype_0_Layer3	celltype_0_Layer3	9			celltype_0_Layer3	celltype_0_Layer5	2			celltype_0_Layer3	celltype_0_Layer3	9			celltype_0_Layer3	celltype_1_Layer3	33			celltype_0_Layer3	celltype_0_Layer5	5			Ambiguous_ACA_shapes	Astrocyte_AVPe_shapes	2			Brain_Back_shapes	Connective tissue_Back_shapes	3			Ambiguous_ACA_shapes	Excitatory_AVPe_shapes	3			Ambiguous_ACA_shapes	Astrocyte_Side2_shapes	1		Brain_Back_shapes	Epidermis_Back_shapes	2			Ambiguous_ACA_shapes
celltype_0_Layer3	celltype_0_Layer4	10			celltype_0_Layer3	celltype_1_Layer2	1			celltype_0_Layer3	celltype_0_Layer4	9			celltype_0_Layer3	celltype_1_Layer4	4			celltype_0_Layer3	celltype_0_Layer6	1			Ambiguous_ACA_shapes	Astrocyte_BNST1_shapes	1			Brain_Back_shapes	Epidermis_Back_shapes	1			Ambiguous_ACA_shapes	Excitatory_Silde3_shapes	5			Ambiguous_ACA_shapes	Astrocyte_Silde3_shapes	1		Brain_Back_shapes	Meninges_Back_shapes	5			Ambiguous_ACA_shapes
celltype_0_Layer3	celltype_0_Layer5	8			celltype_0_Layer3	celltype_1_Layer3	45			celltype_0_Layer3	celltype_0_Layer5	10			celltype_0_Layer3	celltype_2_Layer3	3			celltype_0_Layer3	celltype_1_Layer2	3			Ambiguous_ACA_shapes	Endothelial 1_AVPe_shapes	1			Brain_Back_shapes	Meninges_Back_shapes	5			Ambiguous_ACA_shapes	Excitatory_Unlabel	1			Ambiguous_ACA_shapes	Endothelial 1_AVPe_shapes	1		Brain_Back_shapes	Meninges_Brain_shapes	2			Ambiguous_ACA_shapes
celltype_0_Layer3	celltype_0_Layer6	1			celltype_0_Layer3	celltype_1_Layer4	2			celltype_0_Layer3	celltype_0_Layer6	2			celltype_0_Layer3	celltype_2_Layer4	4			celltype_0_Layer3	celltype_1_Layer3	49			Ambiguous_ACA_shapes	Excitatory_AVPe_shapes	6			Brain_Back_shapes	Meninges_Brain_shapes	2			Ambiguous_ACA_shapes	Inhibitory_ACA_shapes	4			Ambiguous_ACA_shapes	Excitatory_ACA_shapes	1		Brain_Back_shapes	Spinal cord_Back_shapes	21			Ambiguous_ACA_shapes
celltype_0_Layer3	celltype_1_Layer1	2			celltype_0_Layer3	celltype_2_Layer3	8			celltype_0_Layer3	celltype_1_Layer3	29			celltype_0_Layer4	celltype_0_Layer3	3			celltype_0_Layer3	celltype_1_Layer4	4			Ambiguous_ACA_shapes	Excitatory_BNST1_shapes	1			Brain_Back_shapes	Spinal cord_Back_shapes	21			Ambiguous_ACA_shapes	Microglia_Silde3_shapes	1			Ambiguous_ACA_shapes	Excitatory_AVPe_shapes	5		Brain_Brain_shapes	Adipose tissue_Back_shapes	5			Ambiguous_ACA_shapes
celltype_0_Layer3	celltype_1_Layer2	1			celltype_0_Layer4	celltype_0_Layer3	16			celltype_0_Layer3	celltype_1_Layer4	5			celltype_0_Layer4	celltype_0_Layer4	31			celltype_0_Layer4	celltype_0_Layer3	15			Ambiguous_ACA_shapes	Excitatory_Silde3_shapes	3			Brain_Brain_shapes	Adipose tissue_Back_shapes	1			Ambiguous_ACA_shapes	OD Immature 1_ACA_shapes	1			Ambiguous_ACA_shapes	Excitatory_BNST1_shapes	1		Brain_Brain_shapes	Adipose tissue_Brain_shapes	1			Ambiguous_ACA_shapes
celltype_0_Layer3	celltype_1_Layer3	21			celltype_0_Layer4	celltype_0_Layer4	29			celltype_0_Layer3	celltype_1_Layer5	2			celltype_0_Layer4	celltype_0_Layer5	29			celltype_0_Layer4	celltype_0_Layer4	16			Ambiguous_ACA_shapes	Inhibitory_MAP2_shapes	1			Brain_Brain_shapes	Adipose tissue_Brain_shapes	4			Ambiguous_ACA_shapes	OD Mature 2_ACA_shapes	2			Ambiguous_ACA_shapes	Excitatory_MAP2_shapes	2		Brain_Brain_shapes	Blood vessel_Heart_shapes	1			Ambiguous_ACA_shapes
celltype_0_Layer3	celltype_1_Layer4	3			celltype_0_Layer4	celltype_0_Layer5	18			celltype_0_Layer3	celltype_2_Layer1	3			celltype_0_Layer4	celltype_1_Layer3	13			celltype_0_Layer4	celltype_0_Layer5	24			Ambiguous_ACA_shapes	Inhibitory_Side1_shapes	1			Brain_Brain_shapes	Adrenal gland_Belly_shapes	1			Ambiguous_ACA_shapes	OD Mature 2_Silde3_shapes	1			Ambiguous_ACA_shapes	Excitatory_MPN_shapes	1		Brain_Brain_shapes	Brain_Brain_shapes	16113			Ambiguous_AVPe_shapes
celltype_0_Layer3	celltype_1_Layer5	1			celltype_0_Layer4	celltype_1_Layer3	18			celltype_0_Layer3	celltype_2_Layer3	1			celltype_0_Layer4	celltype_1_Layer4	18			celltype_0_Layer4	celltype_1_Layer3	35			Ambiguous_ACA_shapes	Microglia_MPA1_shapes	1			Brain_Brain_shapes	Blood vessel_Heart_shapes	1			Ambiguous_AVPe_shapes	Ambiguous_AVPe_shapes	2			Ambiguous_ACA_shapes	Excitatory_Silde3_shapes	4		Brain_Brain_shapes	Cartilage_Brain_shapes	4			Ambiguous_AVPe_shapes
celltype_0_Layer3	celltype_2_Layer1	12			celltype_0_Layer4	celltype_1_Layer4	17			celltype_0_Layer3	celltype_2_Layer4	2			celltype_0_Layer4	celltype_1_Layer5	1			celltype_0_Layer4	celltype_1_Layer4	10			Ambiguous_ACA_shapes	OD Mature 1_MAP2_shapes	1			Brain_Brain_shapes	Brain_Back_shapes	1			Ambiguous_AVPe_shapes	Astrocyte_AVPe_shapes	13			Ambiguous_ACA_shapes	OD Mature 1_MAP2_shapes	1		Brain_Brain_shapes	Cartilage_Face_shapes	9			Ambiguous_AVPe_shapes
celltype_0_Layer3	celltype_2_Layer3	1			celltype_0_Layer4	celltype_2_Layer3	2			celltype_0_Layer3	celltype_2_Layer6	3			celltype_0_Layer4	celltype_2_Layer3	2			celltype_0_Layer4	celltype_2_Layer3	1			Ambiguous_ACA_shapes	OD Mature 2_BNST1_shapes	1			Brain_Brain_shapes	Brain_Brain_shapes	15869			Ambiguous_AVPe_shapes	Astrocyte_Pe_shapes	1			Ambiguous_ACA_shapes	OD Mature 2_BNST1_shapes	2		Brain_Brain_shapes	Choroid plexus_Brain_shapes	1851			Ambiguous_AVPe_shapes
celltype_0_Layer3	celltype_2_Layer4	1			celltype_0_Layer4	celltype_2_Layer5	1			celltype_0_Layer4	celltype_0_Layer3	6			celltype_0_Layer4	celltype_2_Layer4	4			celltype_0_Layer5	celltype_0_Layer3	23			Ambiguous_ACA_shapes	OD Mature 2_MPA1_shapes	1			Brain_Brain_shapes	Brain_Face_shapes	1			Ambiguous_AVPe_shapes	Endothelial 1_AVPe_shapes	8			Ambiguous_ACA_shapes	OD Mature 2_MAP2_shapes	2		Brain_Brain_shapes	Connective tissue_Back_shapes	36			Ambiguous_AVPe_shapes
celltype_0_Layer3	celltype_2_Layer5	1			celltype_0_Layer5	celltype_0_Layer4	43			celltype_0_Layer4	celltype_0_Layer4	13			celltype_0_Layer5	celltype_0_Layer4	35			celltype_0_Layer5	celltype_0_Layer4	25			Ambiguous_ACA_shapes	OD Mature 2_Silde3_shapes	2			Brain_Brain_shapes	Cartilage_Back_shapes	5			Ambiguous_AVPe_shapes	Endothelial 3_AVPe_shapes	1			Ambiguous_ACA_shapes	OD Mature 4_Silde3_shapes	1		Brain_Brain_shapes	Connective tissue_Belly_shapes	4			Ambiguous_AVPe_shapes
celltype_0_Layer3	celltype_2_Layer6	3			celltype_0_Layer5	celltype_0_Layer5	448			celltype_0_Layer4	celltype_0_Layer5	35			celltype_0_Layer5	celltype_0_Layer5	470			celltype_0_Layer5	celltype_0_Layer5	314			Ambiguous_AVPe_shapes	Ambiguous_ACA_shapes	5			Brain_Brain_shapes	Cartilage_Brain_shapes	1			Ambiguous_AVPe_shapes	Excitatory_AVPe_shapes	25			Ambiguous_AVPe_shapes	Ambiguous_ACA_shapes	2		Brain_Brain_shapes	Connective tissue_Brain_shapes	2			Ambiguous_AVPe_shapes
celltype_0_Layer4	celltype_0_Layer1	1			celltype_0_Layer5	celltype_0_Layer6	47			celltype_0_Layer4	celltype_0_Layer6	7			celltype_0_Layer5	celltype_0_Layer6	74			celltype_0_Layer5	celltype_0_Layer6	193			Ambiguous_AVPe_shapes	Ambiguous_AVPe_shapes	10			Brain_Brain_shapes	Cartilage_Face_shapes	7			Ambiguous_AVPe_shapes	Excitatory_Silde3_shapes	1			Ambiguous_AVPe_shapes	Ambiguous_AVPe_shapes	11		Brain_Brain_shapes	Connective tissue_Face_shapes	24			Ambiguous_BNST1_shapes
celltype_0_Layer4	celltype_0_Layer3	5			celltype_0_Layer5	celltype_1_Layer3	1			celltype_0_Layer4	celltype_1_Layer2	3			celltype_0_Layer5	celltype_1_Layer3	1			celltype_0_Layer5	celltype_1_Layer3	36			Ambiguous_AVPe_shapes	Ambiguous_Silde3_shapes	2			Brain_Brain_shapes	Choroid plexus_Brain_shapes	2054			Ambiguous_AVPe_shapes	Inhibitory_AVPe_shapes	2			Ambiguous_AVPe_shapes	Ambiguous_Silde3_shapes	2		Brain_Brain_shapes	Dorsal root ganglion_Back_shapes	12			Ambiguous_BNST1_shapes
celltype_0_Layer4	celltype_0_Layer4	15			celltype_0_Layer5	celltype_1_Layer4	18			celltype_0_Layer4	celltype_1_Layer3	16			celltype_0_Layer5	celltype_1_Layer4	9			celltype_0_Layer5	celltype_1_Layer4	6			Ambiguous_AVPe_shapes	Astrocyte_ACA_shapes	1			Brain_Brain_shapes	Connective tissue_Back_shapes	29			Ambiguous_AVPe_shapes	Microglia_AVPe_shapes	1			Ambiguous_AVPe_shapes	Astrocyte_AVPe_shapes	4		Brain_Brain_shapes	Epidermis_Back_shapes	2			Ambiguous_BNST1_shapes
celltype_0_Layer4	celltype_0_Layer5	28			celltype_0_Layer5	celltype_1_Layer5	34			celltype_0_Layer4	celltype_1_Layer4	15			celltype_0_Layer5	celltype_1_Layer5	12			celltype_0_Layer5	celltype_1_Layer5	6			Ambiguous_AVPe_shapes	Astrocyte_AVPe_shapes	3			Brain_Brain_shapes	Connective tissue_Belly_shapes	2			Ambiguous_AVPe_shapes	Microglia_Silde3_shapes	1			Ambiguous_AVPe_shapes	Astrocyte_BNST1_shapes	1		Brain_Brain_shapes	Epidermis_Face_shapes	3			Ambiguous_BNST1_shapes
celltype_0_Layer4	celltype_0_Layer6	7			celltype_0_Layer5	celltype_1_Layer6	1			celltype_0_Layer4	celltype_1_Layer5	2			celltype_0_Layer5	celltype_2_Layer5	12			celltype_0_Layer5	celltype_2_Layer5	21			Ambiguous_AVPe_shapes	Astrocyte_BNST1_shapes	1			Brain_Brain_shapes	Connective tissue_Brain_shapes	6			Ambiguous_BNST1_shapes	Ambiguous_BNST1_shapes	29			Ambiguous_AVPe_shapes	Astrocyte_MAP2_shapes	1		Brain_Brain_shapes	Jaw and tooth_Brain_shapes	2			Ambiguous_BNST1_shapes
celltype_0_Layer4	celltype_1_Layer3	18			celltype_0_Layer5	celltype_2_Layer4	9			celltype_0_Layer4	celltype_2_Layer2	1			celltype_0_Layer5	celltype_2_Layer6	12			celltype_0_Layer5	celltype_2_Layer6	1			Ambiguous_AVPe_shapes	Astrocyte_MPA1_shapes	1			Brain_Brain_shapes	Connective tissue_Face_shapes	19			Ambiguous_BNST1_shapes	Astrocyte_BNST1_shapes	20			Ambiguous_AVPe_shapes	Astrocyte_MPA1_shapes	2		Brain_Brain_shapes	Jaw and tooth_Face_shapes	2			Ambiguous_BNST1_shapes
celltype_0_Layer4	celltype_1_Layer4	9			celltype_0_Layer5	celltype_2_Layer5	18			celltype_0_Layer4	celltype_2_Layer3	1			celltype_0_Layer6	celltype_0_Layer5	29			celltype_0_Layer6	celltype_0_Layer3	2			Ambiguous_AVPe_shapes	Astrocyte_Side2_shapes	1			Brain_Brain_shapes	Dorsal root ganglion_Back_shapes	5			Ambiguous_BNST1_shapes	Astrocyte_Silde3_shapes	2			Ambiguous_AVPe_shapes	Endothelial 1_ACA_shapes	1		Brain_Brain_shapes	Lung_Lung_shapes	4			Ambiguous_BNST1_shapes
celltype_0_Layer4	celltype_1_Layer5	2			celltype_0_Layer5	celltype_2_Layer6	4			celltype_0_Layer4	celltype_2_Layer4	1			celltype_0_Layer6	celltype_0_Layer6	273			celltype_0_Layer6	celltype_0_Layer5	52			Ambiguous_AVPe_shapes	Endothelial 1_AVPe_shapes	2			Brain_Brain_shapes	Epidermis_Back_shapes	1			Ambiguous_BNST1_shapes	Endothelial 1_BNST1_shapes	8			Ambiguous_AVPe_shapes	Endothelial 1_AVPe_shapes	1		Brain_Brain_shapes	Meninges_Back_shapes	160			Ambiguous_BNST1_shapes
celltype_0_Layer4	celltype_2_Layer1	7			celltype_0_Layer5	celltype_3_Layer5	2			celltype_0_Layer4	celltype_2_Layer6	1			celltype_0_Layer6	celltype_1_Layer6	4			celltype_0_Layer6	celltype_0_Layer6	255			Ambiguous_AVPe_shapes	Excitatory_ACA_shapes	2			Brain_Brain_shapes	Epidermis_Brain_shapes	4			Ambiguous_BNST1_shapes	Endothelial 2_BNST1_shapes	2			Ambiguous_AVPe_shapes	Excitatory_ACA_shapes	1		Brain_Brain_shapes	Meninges_Brain_shapes	1129			Ambiguous_BNST1_shapes
celltype_0_Layer4	celltype_2_Layer2	1			celltype_0_Layer6	celltype_0_Layer5	25			celltype_0_Layer5	celltype_0_Layer3	22			celltype_0_Layer6	celltype_2_Layer6	32			celltype_0_Layer6	celltype_1_Layer3	1			Ambiguous_AVPe_shapes	Excitatory_AVPe_shapes	18			Brain_Brain_shapes	Epidermis_Face_shapes	12			Ambiguous_BNST1_shapes	Endothelial 3_BNST1_shapes	1			Ambiguous_AVPe_shapes	Excitatory_AVPe_shapes	20		Brain_Brain_shapes	Meninges_Face_shapes	10			Ambiguous_BNST1_shapes
celltype_0_Layer4	celltype_2_Layer3	1			celltype_0_Layer6	celltype_0_Layer6	251			celltype_0_Layer5	celltype_0_Layer4	49			celltype_0_Layer6	celltype_3_Layer6	6			celltype_0_Layer6	celltype_1_Layer6	11			Ambiguous_AVPe_shapes	Excitatory_Silde3_shapes	2			Brain_Brain_shapes	Heart_Brain_shapes	1			Ambiguous_BNST1_shapes	Excitatory_ACA_shapes	1			Ambiguous_AVPe_shapes	Excitatory_Silde3_shapes	2		Brain_Brain_shapes	Meninges_Unlabel	5			Ambiguous_BNST1_shapes
celltype_0_Layer4	celltype_2_Layer4	1			celltype_0_Layer6	celltype_1_Layer5	1			celltype_0_Layer5	celltype_0_Layer5	384			celltype_0_Layer6	celltype_3_WM	1			celltype_0_Layer6	celltype_2_Layer5	1			Ambiguous_AVPe_shapes	Excitatory_Unlabel	2			Brain_Brain_shapes	Heart_Heart_shapes	1			Ambiguous_BNST1_shapes	Excitatory_BNST1_shapes	22			Ambiguous_AVPe_shapes	Inhibitory_AVPe_shapes	1		Brain_Brain_shapes	Mucosal epithelium_Face_shapes	1			Ambiguous_BNST1_shapes
celltype_0_Layer4	celltype_2_Layer5	1			celltype_0_Layer6	celltype_1_Layer6	3			celltype_0_Layer5	celltype_0_Layer6	103			celltype_0_WM	celltype_0_Layer6	8			celltype_0_Layer6	celltype_2_Layer6	17			Ambiguous_AVPe_shapes	OD Immature 1_BNST1_shapes	2			Brain_Brain_shapes	Jaw and tooth_Brain_shapes	2			Ambiguous_BNST1_shapes	Excitatory_Side2_shapes	3			Ambiguous_AVPe_shapes	OD Immature 1_BNST1_shapes	2		Brain_Brain_shapes	Smooth muscle_Belly_shapes	1			Ambiguous_BNST1_shapes
celltype_0_Layer4	celltype_2_Layer6	5			celltype_0_Layer6	celltype_2_Layer5	5			celltype_0_Layer5	celltype_1_Layer3	27			celltype_0_WM	celltype_0_WM	3			celltype_0_Layer6	celltype_3_Layer6	6			Ambiguous_AVPe_shapes	OD Mature 2_BNST1_shapes	1			Brain_Brain_shapes	Jaw and tooth_Face_shapes	4			Ambiguous_BNST1_shapes	Excitatory_Silde3_shapes	3			Ambiguous_AVPe_shapes	OD Mature 2_MAP2_shapes	1		Brain_Brain_shapes	Smooth muscle_Face_shapes	3			Ambiguous_BNST1_shapes
celltype_0_Layer5	celltype_0_Layer1	1			celltype_0_Layer6	celltype_2_Layer6	55			celltype_0_Layer5	celltype_1_Layer4	11			celltype_0_WM	celltype_1_Layer6	1			celltype_0_WM	celltype_0_Layer6	3			Ambiguous_AVPe_shapes	OD Mature 2_MPA1_shapes	1			Brain_Brain_shapes	Liver_Liver_shapes	1			Ambiguous_BNST1_shapes	Inhibitory_ACA_shapes	2			Ambiguous_AVPe_shapes	OD Mature 2_MPA1_shapes	1		Brain_Brain_shapes	Spinal cord_Back_shapes	516			Ambiguous_BNST1_shapes
celltype_0_Layer5	celltype_0_Layer3	6			celltype_0_Layer6	celltype_3_Layer6	5			celltype_0_Layer5	celltype_1_Layer5	6			celltype_0_WM	celltype_2_Layer6	5			celltype_0_WM	celltype_0_WM	2			Ambiguous_AVPe_shapes	OD Mature 2_Silde3_shapes	1			Brain_Brain_shapes	Meninges_Back_shapes	197			Ambiguous_BNST1_shapes	Inhibitory_BNST1_shapes	77			Ambiguous_AVPe_shapes	OD Mature 2_Silde3_shapes	2		Brain_Brain_shapes	Spinal cord_Brain_shapes	46			Ambiguous_BNST1_shapes
celltype_0_Layer5	celltype_0_Layer4	36			celltype_0_WM	celltype_0_Layer6	2			celltype_0_Layer5	celltype_2_Layer1	3			celltype_0_WM	celltype_3_Layer6	2			celltype_0_WM	celltype_2_Layer6	5			Ambiguous_BNST1_shapes	Ambiguous_ACA_shapes	7			Brain_Brain_shapes	Meninges_Brain_shapes	1241			Ambiguous_BNST1_shapes	Inhibitory_Side2_shapes	3			Ambiguous_BNST1_shapes	Ambiguous_ACA_shapes	6		Brain_Brain_shapes	Sympathetic nerve_Back_shapes	3			Ambiguous_BNST1_shapes
celltype_0_Layer5	celltype_0_Layer5	363			celltype_0_WM	celltype_2_Layer6	3			celltype_0_Layer5	celltype_2_Layer5	8			celltype_0_WM	celltype_3_WM	5			celltype_0_WM	celltype_2_WM	2			Ambiguous_BNST1_shapes	Ambiguous_AVPe_shapes	2			Brain_Brain_shapes	Meninges_Face_shapes	8			Ambiguous_BNST1_shapes	Inhibitory_Silde3_shapes	1			Ambiguous_BNST1_shapes	Ambiguous_AVPe_shapes	1		Brain_Face_shapes	Brain_Brain_shapes	3			Ambiguous_BNST1_shapes
celltype_0_Layer5	celltype_0_Layer6	78			celltype_0_WM	celltype_2_WM	2			celltype_0_Layer5	celltype_2_Layer6	12			celltype_1_Layer1	celltype_0_Layer1	2			celltype_0_WM	celltype_3_Layer6	2			Ambiguous_BNST1_shapes	Ambiguous_BNST1_shapes	42			Brain_Brain_shapes	Meninges_Unlabel	2			Ambiguous_BNST1_shapes	Microglia_ACA_shapes	1			Ambiguous_BNST1_shapes	Ambiguous_BNST1_shapes	40		Brain_Face_shapes	Cartilage_Back_shapes	2			Ambiguous_BNST1_shapes
celltype_0_Layer5	celltype_1_Layer3	37			celltype_0_WM	celltype_3_Layer6	8			celltype_0_Layer6	celltype_0_Layer1	1			celltype_1_Layer1	celltype_1_Layer1	3			celltype_0_WM	celltype_3_WM	10			Ambiguous_BNST1_shapes	Ambiguous_MAP2_shapes	8			Brain_Brain_shapes	Mucosal epithelium_Face_shapes	2			Ambiguous_BNST1_shapes	Microglia_BNST1_shapes	3			Ambiguous_BNST1_shapes	Ambiguous_MAP2_shapes	4		Brain_Face_shapes	Cartilage_Face_shapes	3			Ambiguous_BNST1_shapes
celltype_0_Layer5	celltype_1_Layer4	13			celltype_0_WM	celltype_3_WM	9			celltype_0_Layer6	celltype_0_Layer3	4			celltype_1_Layer1	celltype_1_Layer2	1			celltype_1_Layer1	celltype_0_Layer1	3			Ambiguous_BNST1_shapes	Ambiguous_MPA1_shapes	9			Brain_Brain_shapes	Olfactory epithelium_Face_shapes	9			Ambiguous_BNST1_shapes	OD Immature 1_BNST1_shapes	4			Ambiguous_BNST1_shapes	Ambiguous_MPA1_shapes	11		Brain_Face_shapes	Connective tissue_Back_shapes	2			Ambiguous_BNST1_shapes
celltype_0_Layer5	celltype_1_Layer5	9			celltype_1_Layer1	celltype_1_Layer1	6			celltype_0_Layer6	celltype_0_Layer4	6			celltype_1_Layer1	celltype_1_Layer3	3			celltype_1_Layer1	celltype_1_Layer1	1			Ambiguous_BNST1_shapes	Ambiguous_MPN_shapes	1			Brain_Brain_shapes	Pancreas_Belly_shapes	1			Ambiguous_BNST1_shapes	OD Immature 1_Side2_shapes	1			Ambiguous_BNST1_shapes	Ambiguous_Side2_shapes	4		Brain_Face_shapes	Connective tissue_Face_shapes	6			Ambiguous_BNST1_shapes
celltype_0_Layer5	celltype_2_Layer1	16			celltype_1_Layer1	celltype_1_Layer2	1			celltype_0_Layer6	celltype_0_Layer5	49			celltype_1_Layer1	celltype_2_Layer1	14			celltype_1_Layer1	celltype_1_Layer2	7			Ambiguous_BNST1_shapes	Ambiguous_Side2_shapes	4			Brain_Brain_shapes	Smooth muscle_Belly_shapes	2			Ambiguous_BNST1_shapes	OD Mature 1_BNST1_shapes	2			Ambiguous_BNST1_shapes	Ambiguous_Silde3_shapes	9		Brain_Face_shapes	Dorsal root ganglion_Back_shapes	1			Ambiguous_BNST1_shapes
celltype_0_Layer5	celltype_2_Layer2	1			celltype_1_Layer1	celltype_2_Layer1	14			celltype_0_Layer6	celltype_0_Layer6	243			celltype_1_Layer2	celltype_0_Layer2	2			celltype_1_Layer1	celltype_2_Layer1	10			Ambiguous_BNST1_shapes	Ambiguous_Silde3_shapes	8			Brain_Brain_shapes	Spinal cord_Back_shapes	399			Ambiguous_BNST1_shapes	OD Mature 1_Silde3_shapes	1			Ambiguous_BNST1_shapes	Ambiguous_StHy_shapes	1		Brain_Face_shapes	Jaw and tooth_Face_shapes	1			Ambiguous_BNST1_shapes
celltype_0_Layer5	celltype_2_Layer3	5			celltype_1_Layer1	celltype_2_Layer2	1			celltype_0_Layer6	celltype_1_Layer2	2			celltype_1_Layer2	celltype_1_Layer1	2			celltype_1_Layer1	celltype_2_Layer2	2			Ambiguous_BNST1_shapes	Astrocyte_BNST1_shapes	3			Brain_Brain_shapes	Spinal cord_Brain_shapes	55			Ambiguous_BNST1_shapes	OD Mature 2_BNST1_shapes	15			Ambiguous_BNST1_shapes	Astrocyte_BNST1_shapes	2		Brain_Face_shapes	Lung_Lung_shapes	1			Ambiguous_BNST1_shapes
celltype_0_Layer5	celltype_2_Layer4	3			celltype_1_Layer1	celltype_2_Layer3	1			celltype_0_Layer6	celltype_1_Layer3	6			celltype_1_Layer2	celltype_1_Layer2	97			celltype_1_Layer2	celltype_1_Layer1	1			Ambiguous_BNST1_shapes	Astrocyte_Side1_shapes	1			Brain_Brain_shapes	Sympathetic nerve_Unlabel	1			Ambiguous_BNST1_shapes	OD Mature 2_Silde3_shapes	5			Ambiguous_BNST1_shapes	Astrocyte_Side2_shapes	2		Brain_Face_shapes	Meninges_Brain_shapes	11			Ambiguous_BNST1_shapes
celltype_0_Layer5	celltype_2_Layer5	18			celltype_1_Layer2	celltype_0_Layer2	1			celltype_0_Layer6	celltype_1_Layer4	1			celltype_1_Layer2	celltype_1_Layer3	107			celltype_1_Layer2	celltype_1_Layer2	108			Ambiguous_BNST1_shapes	Astrocyte_Side2_shapes	1			Brain_Face_shapes	Adipose tissue_Face_shapes	1			Ambiguous_BNST1_shapes	Pericytes_Silde3_shapes	1			Ambiguous_BNST1_shapes	Astrocyte_Silde3_shapes	1		Brain_Face_shapes	Mucosal epithelium_Face_shapes	1			Ambiguous_BNST1_shapes
celltype_0_Layer5	celltype_2_Layer6	36			celltype_1_Layer2	celltype_1_Layer1	4			celltype_0_Layer6	celltype_2_Layer1	4			celltype_1_Layer2	celltype_2_Layer2	3			celltype_1_Layer2	celltype_1_Layer3	80			Ambiguous_BNST1_shapes	Endothelial 1_BNST1_shapes	4			Brain_Face_shapes	Brain_Brain_shapes	1			Ambiguous_MAP2_shapes	Ambiguous_MAP2_shapes	10			Ambiguous_BNST1_shapes	Endothelial 1_BNST1_shapes	2		Brain_Face_shapes	Olfactory epithelium_Face_shapes	1			Ambiguous_BNST1_shapes
celltype_0_Layer5	celltype_3_Layer5	1			celltype_1_Layer2	celltype_1_Layer2	120			celltype_0_Layer6	celltype_2_Layer2	2			celltype_1_Layer2	celltype_2_Layer3	2			celltype_1_Layer2	celltype_2_Layer1	9			Ambiguous_BNST1_shapes	Excitatory_ACA_shapes	2			Brain_Face_shapes	Cartilage_Back_shapes	2			Ambiguous_MAP2_shapes	Astrocyte_MAP2_shapes	7			Ambiguous_BNST1_shapes	Excitatory_ACA_shapes	3		Brain_Face_shapes	Smooth muscle_Belly_shapes	1			Ambiguous_BNST1_shapes
celltype_0_Layer5	celltype_3_WM	2			celltype_1_Layer2	celltype_1_Layer3	35			celltype_0_Layer6	celltype_2_Layer5	2			celltype_1_Layer3	celltype_0_Layer3	26			celltype_1_Layer2	celltype_2_Layer2	15			Ambiguous_BNST1_shapes	Excitatory_BNST1_shapes	4			Brain_Face_shapes	Cartilage_Brain_shapes	3			Ambiguous_MAP2_shapes	Endothelial 1_MAP2_shapes	2			Ambiguous_BNST1_shapes	Excitatory_AVPe_shapes	2		Brain_Face_shapes	Spinal cord_Back_shapes	2			Ambiguous_BNST1_shapes
celltype_0_Layer6	celltype_0_Layer3	3			celltype_1_Layer2	celltype_2_Layer1	35			celltype_0_Layer6	celltype_2_Layer6	19			celltype_1_Layer3	celltype_0_Layer4	7			celltype_1_Layer3	celltype_0_Layer3	16			Ambiguous_BNST1_shapes	Excitatory_MAP2_shapes	2			Brain_Face_shapes	Cartilage_Face_shapes	4			Ambiguous_MAP2_shapes	Endothelial 3_MAP2_shapes	1			Ambiguous_BNST1_shapes	Excitatory_BNST1_shapes	5		Brain_Unlabel	Meninges_Brain_shapes	2			Ambiguous_BNST1_shapes
celltype_0_Layer6	celltype_0_Layer4	3			celltype_1_Layer2	celltype_2_Layer2	18			celltype_0_Layer6	celltype_3_Layer6	3			celltype_1_Layer3	celltype_1_Layer2	15			celltype_1_Layer3	celltype_0_Layer4	4			Ambiguous_BNST1_shapes	Excitatory_MPA1_shapes	4			Brain_Face_shapes	Connective tissue_Back_shapes	2			Ambiguous_MAP2_shapes	Excitatory_MAP2_shapes	13			Ambiguous_BNST1_shapes	Excitatory_MAP2_shapes	3		Cartilage primordium_Back_shapes	Cartilage primordium_Back_shapes	31			Ambiguous_BNST1_shapes
celltype_0_Layer6	celltype_0_Layer5	56			celltype_1_Layer3	celltype_0_Layer3	32			celltype_0_Layer6	celltype_3_WM	3			celltype_1_Layer3	celltype_1_Layer3	504			celltype_1_Layer3	celltype_0_Layer5	4			Ambiguous_BNST1_shapes	Excitatory_Side1_shapes	1			Brain_Face_shapes	Connective tissue_Belly_shapes	3			Ambiguous_MAP2_shapes	Excitatory_Side1_shapes	1			Ambiguous_BNST1_shapes	Excitatory_MPA1_shapes	4		Cartilage primordium_Back_shapes	Cartilage primordium_Brain_shapes	1			Ambiguous_MAP2_shapes
celltype_0_Layer6	celltype_0_Layer6	170			celltype_1_Layer3	celltype_0_Layer4	5			celltype_0_WM	celltype_0_Layer6	11			celltype_1_Layer3	celltype_1_Layer4	18			celltype_1_Layer3	celltype_1_Layer2	45			Ambiguous_BNST1_shapes	Excitatory_Side2_shapes	1			Brain_Face_shapes	Connective tissue_Face_shapes	9			Ambiguous_MAP2_shapes	Inhibitory_MAP2_shapes	37			Ambiguous_BNST1_shapes	Excitatory_MPN_shapes	1		Cartilage primordium_Back_shapes	Cartilage primordium_Face_shapes	1			Ambiguous_MAP2_shapes
celltype_0_Layer6	celltype_0_WM	2			celltype_1_Layer3	celltype_0_Layer5	2			celltype_0_WM	celltype_2_Layer6	4			celltype_1_Layer3	celltype_2_Layer2	2			celltype_1_Layer3	celltype_1_Layer3	493			Ambiguous_BNST1_shapes	Excitatory_Silde3_shapes	2			Brain_Face_shapes	Meninges_Brain_shapes	8			Ambiguous_MAP2_shapes	Microglia_MAP2_shapes	2			Ambiguous_BNST1_shapes	Excitatory_Side2_shapes	1		Cartilage primordium_Back_shapes	Cartilage_Back_shapes	1316			Ambiguous_MAP2_shapes
celltype_0_Layer6	celltype_1_Layer2	1			celltype_1_Layer3	celltype_1_Layer2	28			celltype_0_WM	celltype_2_WM	1			celltype_1_Layer3	celltype_2_Layer3	4			celltype_1_Layer3	celltype_1_Layer4	6			Ambiguous_BNST1_shapes	Inhibitory_ACA_shapes	3			Brain_Face_shapes	Olfactory epithelium_Face_shapes	1			Ambiguous_MAP2_shapes	OD Immature 1_MAP2_shapes	2			Ambiguous_BNST1_shapes	Excitatory_Silde3_shapes	1		Cartilage primordium_Back_shapes	Connective tissue_Back_shapes	718			Ambiguous_MAP2_shapes
celltype_0_Layer6	celltype_1_Layer3	12			celltype_1_Layer3	celltype_1_Layer3	485			celltype_0_WM	celltype_3_WM	8			celltype_1_Layer4	celltype_0_Layer3	13			celltype_1_Layer3	celltype_2_Layer2	5			Ambiguous_BNST1_shapes	Inhibitory_AVPe_shapes	1			Brain_Face_shapes	Spinal cord_Back_shapes	1			Ambiguous_MAP2_shapes	OD Mature 2_MAP2_shapes	6			Ambiguous_BNST1_shapes	Inhibitory_ACA_shapes	4		Cartilage primordium_Back_shapes	Connective tissue_Face_shapes	1			Ambiguous_MAP2_shapes
celltype_0_Layer6	celltype_1_Layer4	2			celltype_1_Layer3	celltype_2_Layer1	1			celltype_1_Layer1	celltype_0_Layer4	1			celltype_1_Layer4	celltype_0_Layer4	28			celltype_1_Layer3	celltype_2_Layer3	3			Ambiguous_BNST1_shapes	Inhibitory_BNST1_shapes	36			Brain_Unlabel	Meninges_Brain_shapes	2			Ambiguous_MPA1_shapes	Ambiguous_MAP2_shapes	1			Ambiguous_BNST1_shapes	Inhibitory_AVPe_shapes	2		Cartilage primordium_Back_shapes	Lung_Lung_shapes	1			Ambiguous_MAP2_shapes
celltype_0_Layer6	celltype_1_Layer5	1			celltype_1_Layer3	celltype_2_Layer2	1			celltype_1_Layer1	celltype_1_Layer1	3			celltype_1_Layer4	celltype_0_Layer5	12			celltype_1_Layer4	celltype_0_Layer3	23			Ambiguous_BNST1_shapes	Inhibitory_MAP2_shapes	6			Cartilage primordium_Back_shapes	Adipose tissue_Back_shapes	1			Ambiguous_MPA1_shapes	Ambiguous_MPA1_shapes	9			Ambiguous_BNST1_shapes	Inhibitory_BNST1_shapes	26		Cartilage primordium_Back_shapes	Meninges_Back_shapes	3			Ambiguous_MAP2_shapes
celltype_0_Layer6	celltype_2_Layer1	12			celltype_1_Layer3	celltype_2_Layer3	22			celltype_1_Layer1	celltype_1_Layer2	2			celltype_1_Layer4	celltype_1_Layer3	50			celltype_1_Layer4	celltype_0_Layer4	15			Ambiguous_BNST1_shapes	Inhibitory_MPA1_shapes	5			Cartilage primordium_Back_shapes	Adipose tissue_Brain_shapes	1			Ambiguous_MPA1_shapes	Ambiguous_MPN_shapes	1			Ambiguous_BNST1_shapes	Inhibitory_MAP2_shapes	6		Cartilage primordium_Back_shapes	Muscle_Back_shapes	9			Ambiguous_MAP2_shapes
celltype_0_Layer6	celltype_2_Layer2	1			celltype_1_Layer4	celltype_0_Layer3	23			celltype_1_Layer1	celltype_1_Layer3	1			celltype_1_Layer4	celltype_1_Layer4	38			celltype_1_Layer4	celltype_0_Layer5	13			Ambiguous_BNST1_shapes	Inhibitory_MPN_shapes	1			Cartilage primordium_Back_shapes	Cartilage primordium_Back_shapes	46			Ambiguous_MPA1_shapes	Astrocyte_MAP2_shapes	2			Ambiguous_BNST1_shapes	Inhibitory_MPA1_shapes	7		Cartilage primordium_Belly_shapes	Connective tissue_Belly_shapes	4			Ambiguous_MAP2_shapes
celltype_0_Layer6	celltype_2_Layer3	1			celltype_1_Layer4	celltype_0_Layer4	30			celltype_1_Layer1	celltype_2_Layer1	16			celltype_1_Layer4	celltype_1_Layer5	5			celltype_1_Layer4	celltype_1_Layer3	82			Ambiguous_BNST1_shapes	Inhibitory_Side1_shapes	3			Cartilage primordium_Back_shapes	Cartilage_Back_shapes	1273			Ambiguous_MPA1_shapes	Astrocyte_MPA1_shapes	7			Ambiguous_BNST1_shapes	Inhibitory_MPN_shapes	2		Cartilage primordium_Belly_shapes	Jaw and tooth_Belly_shapes	1			Ambiguous_MAP2_shapes
celltype_0_Layer6	celltype_2_Layer4	1			celltype_1_Layer4	celltype_0_Layer5	2			celltype_1_Layer2	celltype_0_Layer1	1			celltype_1_Layer4	celltype_2_Layer3	2			celltype_1_Layer4	celltype_1_Layer4	14			Ambiguous_BNST1_shapes	Inhibitory_Side2_shapes	9			Cartilage primordium_Back_shapes	Connective tissue_Back_shapes	739			Ambiguous_MPA1_shapes	Endothelial 1_MAP2_shapes	1			Ambiguous_BNST1_shapes	Inhibitory_PaAP_shapes	1		Cartilage primordium_Belly_shapes	Jaw and tooth_Face_shapes	1			Ambiguous_MAP2_shapes
celltype_0_Layer6	celltype_2_Layer5	9			celltype_1_Layer4	celltype_1_Layer3	59			celltype_1_Layer2	celltype_0_Layer3	2			celltype_1_Layer4	celltype_2_Layer4	1			celltype_1_Layer4	celltype_1_Layer5	1			Ambiguous_BNST1_shapes	Inhibitory_Silde3_shapes	1			Cartilage primordium_Back_shapes	Connective tissue_Belly_shapes	2			Ambiguous_MPA1_shapes	Endothelial 1_MPA1_shapes	7			Ambiguous_BNST1_shapes	Inhibitory_Side1_shapes	3		Cartilage primordium_Belly_shapes	Lung_Lung_shapes	1			Ambiguous_MAP2_shapes
celltype_0_Layer6	celltype_2_Layer6	55			celltype_1_Layer4	celltype_1_Layer4	31			celltype_1_Layer2	celltype_0_Layer5	1			celltype_1_Layer5	celltype_0_Layer4	7			celltype_1_Layer4	celltype_2_Layer3	1			Ambiguous_BNST1_shapes	Inhibitory_StHy_shapes	1			Cartilage primordium_Back_shapes	Connective tissue_Brain_shapes	1			Ambiguous_MPA1_shapes	Endothelial 3_MPA1_shapes	1			Ambiguous_BNST1_shapes	Inhibitory_Side2_shapes	11		Cartilage primordium_Brain_shapes	Cartilage primordium_Face_shapes	1			Ambiguous_MPA1_shapes
celltype_0_Layer6	celltype_2_WM	1			celltype_1_Layer4	celltype_2_Layer3	3			celltype_1_Layer2	celltype_1_Layer1	2			celltype_1_Layer5	celltype_0_Layer5	33			celltype_1_Layer5	celltype_0_Layer3	6			Ambiguous_BNST1_shapes	Inhibitory_Unlabel	1			Cartilage primordium_Back_shapes	Connective tissue_Face_shapes	1			Ambiguous_MPA1_shapes	Excitatory_MAP2_shapes	6			Ambiguous_BNST1_shapes	Inhibitory_StHy_shapes	1		Cartilage primordium_Brain_shapes	Cartilage_Back_shapes	1			Ambiguous_MPA1_shapes
celltype_0_Layer6	celltype_3_Layer6	5			celltype_1_Layer4	celltype_2_Layer4	1			celltype_1_Layer2	celltype_1_Layer2	95			celltype_1_Layer5	celltype_0_Layer6	2			celltype_1_Layer5	celltype_0_Layer4	6			Ambiguous_BNST1_shapes	Microglia_MPA1_shapes	1			Cartilage primordium_Back_shapes	Jaw and tooth_Back_shapes	1			Ambiguous_MPA1_shapes	Excitatory_MPA1_shapes	26			Ambiguous_BNST1_shapes	Microglia_AVPe_shapes	1		Cartilage primordium_Brain_shapes	Connective tissue_Back_shapes	1			Ambiguous_MPA1_shapes
celltype_0_Layer6	celltype_3_WM	10			celltype_1_Layer5	celltype_0_Layer4	20			celltype_1_Layer2	celltype_1_Layer3	92			celltype_1_Layer5	celltype_1_Layer3	1			celltype_1_Layer5	celltype_0_Layer5	21			Ambiguous_BNST1_shapes	Microglia_PaAP_shapes	1			Cartilage primordium_Back_shapes	Jaw and tooth_Face_shapes	2			Ambiguous_MPA1_shapes	Excitatory_MPN_shapes	2			Ambiguous_BNST1_shapes	Microglia_Side2_shapes	1		Cartilage primordium_Brain_shapes	Connective tissue_Belly_shapes	1			Ambiguous_MPA1_shapes
celltype_0_WM	celltype_0_Layer6	7			celltype_1_Layer5	celltype_0_Layer5	15			celltype_1_Layer2	celltype_2_Layer1	11			celltype_1_Layer5	celltype_1_Layer4	5			celltype_1_Layer5	celltype_0_Layer6	4			Ambiguous_BNST1_shapes	Microglia_Silde3_shapes	1			Cartilage primordium_Back_shapes	Lung_Lung_shapes	2			Ambiguous_MPA1_shapes	Inhibitory_MAP2_shapes	8			Ambiguous_BNST1_shapes	Microglia_Silde3_shapes	1		Cartilage primordium_Face_shapes	Cartilage_Back_shapes	7			Ambiguous_MPA1_shapes
celltype_0_WM	celltype_2_Layer1	1			celltype_1_Layer5	celltype_0_Layer6	2			celltype_1_Layer2	celltype_2_Layer2	7			celltype_1_Layer5	celltype_1_Layer5	14			celltype_1_Layer5	celltype_1_Layer3	21			Ambiguous_BNST1_shapes	OD Immature 1_BNST1_shapes	5			Cartilage primordium_Back_shapes	Meninges_Back_shapes	1			Ambiguous_MPA1_shapes	Inhibitory_MPA1_shapes	45			Ambiguous_BNST1_shapes	OD Immature 1_ACA_shapes	1		Cartilage primordium_Face_shapes	Jaw and tooth_Face_shapes	5			Ambiguous_MPA1_shapes
celltype_0_WM	celltype_2_Layer5	1			celltype_1_Layer5	celltype_1_Layer3	5			celltype_1_Layer2	celltype_2_Layer3	2			celltype_1_Layer6	celltype_0_Layer6	6			celltype_1_Layer5	celltype_1_Layer4	2			Ambiguous_BNST1_shapes	OD Immature 1_Side1_shapes	1			Cartilage primordium_Back_shapes	Meninges_Brain_shapes	2			Ambiguous_MPA1_shapes	Inhibitory_MPN_shapes	1			Ambiguous_BNST1_shapes	OD Immature 1_BNST1_shapes	2		Cartilage primordium_Face_shapes	Muscle_Face_shapes	2			Ambiguous_MPA1_shapes
celltype_0_WM	celltype_2_Layer6	6			celltype_1_Layer5	celltype_1_Layer4	15			celltype_1_Layer3	celltype_0_Layer1	1			celltype_1_Layer6	celltype_2_Layer6	1			celltype_1_Layer5	celltype_1_Layer5	2			Ambiguous_BNST1_shapes	OD Mature 1_BNST1_shapes	4			Cartilage primordium_Back_shapes	Muscle_Back_shapes	9			Ambiguous_MPA1_shapes	Inhibitory_Side1_shapes	1			Ambiguous_BNST1_shapes	OD Immature 1_MPA1_shapes	1		Cartilage primordium_Face_shapes	Smooth muscle_Belly_shapes	1			Ambiguous_MPA1_shapes
celltype_0_WM	celltype_3_Layer6	2			celltype_1_Layer5	celltype_1_Layer5	3			celltype_1_Layer3	celltype_0_Layer3	6			celltype_1_Layer6	celltype_3_Layer6	1			celltype_1_Layer6	celltype_0_Layer5	1			Ambiguous_BNST1_shapes	OD Mature 1_MAP2_shapes	1			Cartilage primordium_Belly_shapes	Connective tissue_Back_shapes	1			Ambiguous_MPA1_shapes	Microglia_MAP2_shapes	1			Ambiguous_BNST1_shapes	OD Mature 1_BNST1_shapes	2		Cartilage_Back_shapes	Adipose tissue_Back_shapes	17			Ambiguous_MPA1_shapes
celltype_0_WM	celltype_3_WM	7			celltype_1_Layer5	celltype_2_Layer6	1			celltype_1_Layer3	celltype_0_Layer4	5			celltype_2_Layer1	celltype_0_Layer1	16			celltype_1_Layer6	celltype_0_Layer6	6			Ambiguous_BNST1_shapes	OD Mature 2_AVPe_shapes	1			Cartilage primordium_Belly_shapes	Connective tissue_Belly_shapes	3			Ambiguous_MPA1_shapes	Microglia_MPA1_shapes	2			Ambiguous_BNST1_shapes	OD Mature 1_MAP2_shapes	2		Cartilage_Back_shapes	Adipose tissue_Brain_shapes	3			Ambiguous_MPA1_shapes
celltype_1_Layer1	celltype_0_Layer3	1			celltype_1_Layer5	celltype_3_Layer5	1			celltype_1_Layer3	celltype_0_Layer5	14			celltype_2_Layer1	celltype_1_Layer1	9			celltype_1_Layer6	celltype_2_Layer6	1			Ambiguous_BNST1_shapes	OD Mature 2_BNST1_shapes	11			Cartilage primordium_Belly_shapes	Jaw and tooth_Belly_shapes	2			Ambiguous_MPA1_shapes	OD Immature 1_MPA1_shapes	7			Ambiguous_BNST1_shapes	OD Mature 2_ACA_shapes	1		Cartilage_Back_shapes	Adipose tissue_Face_shapes	2			Ambiguous_MPA1_shapes
celltype_1_Layer1	celltype_0_Layer4	1			celltype_1_Layer6	celltype_0_Layer6	6			celltype_1_Layer3	celltype_0_Layer6	4			celltype_2_Layer1	celltype_1_Layer2	4			celltype_2_Layer1	celltype_0_Layer1	29			Ambiguous_BNST1_shapes	OD Mature 2_MAP2_shapes	1			Cartilage primordium_Belly_shapes	Lung_Lung_shapes	1			Ambiguous_MPA1_shapes	OD Mature 2_MAP2_shapes	1			Ambiguous_BNST1_shapes	OD Mature 2_AVPe_shapes	2		Cartilage_Back_shapes	Blood vessel_Heart_shapes	2			Ambiguous_MPA1_shapes
celltype_1_Layer1	celltype_1_Layer1	1			celltype_1_Layer6	celltype_1_Layer6	1			celltype_1_Layer3	celltype_1_Layer1	3			celltype_2_Layer1	celltype_1_Layer3	3			celltype_2_Layer1	celltype_1_Layer1	11			Ambiguous_BNST1_shapes	OD Mature 2_MPA1_shapes	2			Cartilage primordium_Brain_shapes	Cartilage primordium_Face_shapes	1			Ambiguous_MPA1_shapes	OD Mature 2_MPA1_shapes	3			Ambiguous_BNST1_shapes	OD Mature 2_BNST1_shapes	14		Cartilage_Back_shapes	Brain_Brain_shapes	2			Ambiguous_MPA1_shapes
celltype_1_Layer1	celltype_1_Layer2	2			celltype_1_Layer6	celltype_2_Layer6	1			celltype_1_Layer3	celltype_1_Layer2	53			celltype_2_Layer1	celltype_2_Layer1	245			celltype_2_Layer1	celltype_1_Layer2	33			Ambiguous_BNST1_shapes	OD Mature 2_Silde3_shapes	3			Cartilage primordium_Brain_shapes	Cartilage_Back_shapes	1			Ambiguous_MPA1_shapes	OD Mature 4_MPA1_shapes	1			Ambiguous_BNST1_shapes	OD Mature 2_MAP2_shapes	3		Cartilage_Back_shapes	Cartilage primordium_Back_shapes	148			Ambiguous_MPA1_shapes
celltype_1_Layer1	celltype_1_Layer3	2			celltype_2_Layer1	celltype_0_Layer1	14			celltype_1_Layer3	celltype_1_Layer3	443			celltype_2_Layer1	celltype_2_Layer2	7			celltype_2_Layer1	celltype_2_Layer1	206			Ambiguous_BNST1_shapes	OD Mature 4_MPA1_shapes	1			Cartilage primordium_Brain_shapes	Connective tissue_Back_shapes	1			Ambiguous_MPN_shapes	Ambiguous_MPA1_shapes	1			Ambiguous_BNST1_shapes	OD Mature 2_MPA1_shapes	3		Cartilage_Back_shapes	Cartilage primordium_Brain_shapes	4			Ambiguous_MPA1_shapes
celltype_1_Layer1	celltype_2_Layer1	16			celltype_2_Layer1	celltype_0_Layer3	2			celltype_1_Layer3	celltype_1_Layer4	25			celltype_2_Layer1	celltype_2_Layer3	8			celltype_2_Layer1	celltype_2_Layer2	11			Ambiguous_BNST1_shapes	OD Mature 4_Silde3_shapes	1			Cartilage primordium_Brain_shapes	Jaw and tooth_Face_shapes	1			Ambiguous_MPN_shapes	Ambiguous_MPN_shapes	3			Ambiguous_BNST1_shapes	OD Mature 2_Silde3_shapes	5		Cartilage_Back_shapes	Cartilage primordium_Face_shapes	48			Ambiguous_MPA1_shapes
celltype_1_Layer2	celltype_0_Layer3	1			celltype_2_Layer1	celltype_1_Layer1	37			celltype_1_Layer3	celltype_1_Layer5	7			celltype_2_Layer2	celltype_1_Layer2	12			celltype_2_Layer1	celltype_2_Layer3	2			Ambiguous_MAP2_shapes	Ambiguous_ACA_shapes	1			Cartilage primordium_Face_shapes	Cartilage_Back_shapes	7			Ambiguous_MPN_shapes	Ambiguous_StHy_shapes	1			Ambiguous_BNST1_shapes	OD Mature 4_ACA_shapes	1		Cartilage_Back_shapes	Cartilage_Back_shapes	207			Ambiguous_MPA1_shapes
celltype_1_Layer2	celltype_1_Layer1	4			celltype_2_Layer1	celltype_1_Layer2	8			celltype_1_Layer3	celltype_2_Layer1	7			celltype_2_Layer2	celltype_1_Layer3	12			celltype_2_Layer2	celltype_0_Layer1	1			Ambiguous_MAP2_shapes	Ambiguous_BNST1_shapes	5			Cartilage primordium_Face_shapes	Connective tissue_Belly_shapes	2			Ambiguous_MPN_shapes	Astrocyte_MPA1_shapes	1			Ambiguous_BNST1_shapes	OD Mature 4_MPA1_shapes	1		Cartilage_Back_shapes	Cartilage_Brain_shapes	2			Ambiguous_MPA1_shapes
celltype_1_Layer2	celltype_1_Layer2	89			celltype_2_Layer1	celltype_1_Layer3	6			celltype_1_Layer3	celltype_2_Layer2	3			celltype_2_Layer2	celltype_2_Layer1	8			celltype_2_Layer2	celltype_1_Layer2	31			Ambiguous_MAP2_shapes	Ambiguous_MAP2_shapes	10			Cartilage primordium_Face_shapes	Jaw and tooth_Face_shapes	5			Ambiguous_MPN_shapes	Astrocyte_MPN_shapes	7			Ambiguous_MAP2_shapes	Ambiguous_ACA_shapes	1		Cartilage_Back_shapes	Cartilage_Face_shapes	153			Ambiguous_MPA1_shapes
celltype_1_Layer2	celltype_1_Layer3	96			celltype_2_Layer1	celltype_2_Layer1	222			celltype_1_Layer3	celltype_2_Layer3	2			celltype_2_Layer2	celltype_2_Layer2	24			celltype_2_Layer2	celltype_1_Layer3	11			Ambiguous_MAP2_shapes	Ambiguous_MPA1_shapes	3			Cartilage primordium_Face_shapes	Muscle_Face_shapes	1			Ambiguous_MPN_shapes	Endothelial 1_MPA1_shapes	1			Ambiguous_MAP2_shapes	Ambiguous_BNST1_shapes	3		Cartilage_Back_shapes	Cartilage_Unlabel	1			Ambiguous_MPA1_shapes
celltype_1_Layer2	celltype_2_Layer1	16			celltype_2_Layer1	celltype_2_Layer3	3			celltype_1_Layer3	celltype_2_Layer6	3			celltype_2_Layer2	celltype_2_Layer3	3			celltype_2_Layer2	celltype_2_Layer1	5			Ambiguous_MAP2_shapes	Ambiguous_MPN_shapes	2			Cartilage_Back_shapes	Adipose tissue_Back_shapes	11			Ambiguous_MPN_shapes	Endothelial 1_MPN_shapes	1			Ambiguous_MAP2_shapes	Ambiguous_MAP2_shapes	9		Cartilage_Back_shapes	Choroid plexus_Brain_shapes	1			Ambiguous_MPA1_shapes
celltype_1_Layer2	celltype_2_Layer2	6			celltype_2_Layer2	celltype_0_Layer1	2			celltype_1_Layer4	celltype_0_Layer3	4			celltype_2_Layer3	celltype_0_Layer3	14			celltype_2_Layer2	celltype_2_Layer2	10			Ambiguous_MAP2_shapes	Ambiguous_Side2_shapes	3			Cartilage_Back_shapes	Adipose tissue_Brain_shapes	6			Ambiguous_MPN_shapes	Endothelial 2_MPA1_shapes	1			Ambiguous_MAP2_shapes	Ambiguous_MPA1_shapes	4		Cartilage_Back_shapes	Connective tissue_Back_shapes	62			Ambiguous_MPA1_shapes
celltype_1_Layer2	celltype_2_Layer3	1			celltype_2_Layer2	celltype_1_Layer1	2			celltype_1_Layer4	celltype_0_Layer4	7			celltype_2_Layer3	celltype_0_Layer4	3			celltype_2_Layer2	celltype_2_Layer3	1			Ambiguous_MAP2_shapes	Ambiguous_Unlabel	1			Cartilage_Back_shapes	Adipose tissue_Face_shapes	3			Ambiguous_MPN_shapes	Endothelial 3_MPN_shapes	1			Ambiguous_MAP2_shapes	Ambiguous_MPN_shapes	2		Cartilage_Back_shapes	Connective tissue_Belly_shapes	3			Ambiguous_MPA1_shapes
celltype_1_Layer3	celltype_0_Layer3	7			celltype_2_Layer2	celltype_1_Layer2	11			celltype_1_Layer4	celltype_0_Layer5	14			celltype_2_Layer3	celltype_1_Layer3	62			celltype_2_Layer3	celltype_0_Layer3	6			Ambiguous_MAP2_shapes	Astrocyte_ACA_shapes	1			Cartilage_Back_shapes	Blood vessel_Heart_shapes	2			Ambiguous_MPN_shapes	Ependymal_Pe_shapes	1			Ambiguous_MAP2_shapes	Ambiguous_Side2_shapes	3		Cartilage_Back_shapes	Connective tissue_Brain_shapes	3			Ambiguous_MPA1_shapes
celltype_1_Layer3	celltype_0_Layer4	10			celltype_2_Layer2	celltype_1_Layer3	4			celltype_1_Layer4	celltype_0_Layer6	3			celltype_2_Layer3	celltype_1_Layer4	3			celltype_2_Layer3	celltype_1_Layer2	5			Ambiguous_MAP2_shapes	Astrocyte_BNST1_shapes	1			Cartilage_Back_shapes	Brain_Brain_shapes	1			Ambiguous_MPN_shapes	Excitatory_MPA1_shapes	2			Ambiguous_MAP2_shapes	Ambiguous_StHy_shapes	1		Cartilage_Back_shapes	Connective tissue_Face_shapes	68			Ambiguous_MPA1_shapes
celltype_1_Layer3	celltype_0_Layer5	7			celltype_2_Layer2	celltype_2_Layer1	25			celltype_1_Layer4	celltype_1_Layer2	1			celltype_2_Layer3	celltype_2_Layer1	3			celltype_2_Layer3	celltype_1_Layer3	109			Ambiguous_MAP2_shapes	Astrocyte_MAP2_shapes	2			Cartilage_Back_shapes	Cartilage primordium_Back_shapes	169			Ambiguous_MPN_shapes	Excitatory_MPN_shapes	11			Ambiguous_MAP2_shapes	Astrocyte_ACA_shapes	1		Cartilage_Back_shapes	Dorsal root ganglion_Back_shapes	43			Ambiguous_MPA1_shapes
celltype_1_Layer3	celltype_0_Layer6	2			celltype_2_Layer2	celltype_2_Layer2	15			celltype_1_Layer4	celltype_1_Layer3	87			celltype_2_Layer3	celltype_2_Layer2	2			celltype_2_Layer4	celltype_0_Layer3	7			Ambiguous_MAP2_shapes	Astrocyte_MPN_shapes	1			Cartilage_Back_shapes	Cartilage primordium_Brain_shapes	1			Ambiguous_MPN_shapes	Excitatory_StHy_shapes	1			Ambiguous_MAP2_shapes	Astrocyte_MAP2_shapes	2		Cartilage_Back_shapes	Epidermis_Back_shapes	30			Ambiguous_MPA1_shapes
celltype_1_Layer3	celltype_1_Layer1	8			celltype_2_Layer3	celltype_0_Layer3	8			celltype_1_Layer4	celltype_1_Layer4	27			celltype_2_Layer3	celltype_2_Layer3	24			celltype_2_Layer4	celltype_0_Layer4	2			Ambiguous_MAP2_shapes	Astrocyte_Side2_shapes	1			Cartilage_Back_shapes	Cartilage primordium_Face_shapes	47			Ambiguous_MPN_shapes	Excitatory_Unlabel	1			Ambiguous_MAP2_shapes	Astrocyte_Side2_shapes	1		Cartilage_Back_shapes	Epidermis_Belly_shapes	5			Ambiguous_MPA1_shapes
celltype_1_Layer3	celltype_1_Layer2	52			celltype_2_Layer3	celltype_0_Layer4	1			celltype_1_Layer4	celltype_1_Layer5	4			celltype_2_Layer3	celltype_2_Layer4	9			celltype_2_Layer4	celltype_1_Layer3	15			Ambiguous_MAP2_shapes	Endothelial 1_MPA1_shapes	1			Cartilage_Back_shapes	Cartilage_Back_shapes	236			Ambiguous_MPN_shapes	Inhibitory_MPA1_shapes	9			Ambiguous_MAP2_shapes	Excitatory_ACA_shapes	1		Cartilage_Back_shapes	Epidermis_Brain_shapes	2			Ambiguous_MPA1_shapes
celltype_1_Layer3	celltype_1_Layer3	421			celltype_2_Layer3	celltype_1_Layer2	10			celltype_1_Layer4	celltype_2_Layer1	1			celltype_2_Layer4	celltype_0_Layer3	1			celltype_2_Layer4	celltype_2_Layer3	1			Ambiguous_MAP2_shapes	Excitatory_ACA_shapes	1			Cartilage_Back_shapes	Cartilage_Brain_shapes	1			Ambiguous_MPN_shapes	Inhibitory_MPN_shapes	37			Ambiguous_MAP2_shapes	Excitatory_BNST1_shapes	1		Cartilage_Back_shapes	Epidermis_Face_shapes	6			Ambiguous_MPA1_shapes
celltype_1_Layer3	celltype_1_Layer4	26			celltype_2_Layer3	celltype_1_Layer3	95			celltype_1_Layer4	celltype_2_Layer3	1			celltype_2_Layer4	celltype_0_Layer4	8			celltype_2_Layer5	celltype_0_Layer4	3			Ambiguous_MAP2_shapes	Excitatory_BNST1_shapes	1			Cartilage_Back_shapes	Cartilage_Face_shapes	179			Ambiguous_MPN_shapes	Inhibitory_Side2_shapes	3			Ambiguous_MAP2_shapes	Excitatory_MAP2_shapes	2		Cartilage_Back_shapes	Epidermis_Unlabel	3			Ambiguous_MPA1_shapes
celltype_1_Layer3	celltype_1_Layer5	6			celltype_2_Layer3	celltype_2_Layer3	6			celltype_1_Layer5	celltype_0_Layer3	2			celltype_2_Layer4	celltype_0_Layer5	3			celltype_2_Layer5	celltype_0_Layer5	12			Ambiguous_MAP2_shapes	Excitatory_MAP2_shapes	1			Cartilage_Back_shapes	Cartilage_Unlabel	1			Ambiguous_MPN_shapes	Microglia_MPN_shapes	1			Ambiguous_MAP2_shapes	Excitatory_MPA1_shapes	3		Cartilage_Back_shapes	GI tract_Belly_shapes	4			Ambiguous_MPA1_shapes
celltype_1_Layer3	celltype_2_Layer1	23			celltype_2_Layer4	celltype_0_Layer3	10			celltype_1_Layer5	celltype_0_Layer4	6			celltype_2_Layer4	celltype_1_Layer3	2			celltype_2_Layer5	celltype_0_Layer6	18			Ambiguous_MAP2_shapes	Excitatory_MPA1_shapes	5			Cartilage_Back_shapes	Connective tissue_Back_shapes	51			Ambiguous_MPN_shapes	OD Immature 1_MPN_shapes	1			Ambiguous_MAP2_shapes	Excitatory_MPN_shapes	2		Cartilage_Back_shapes	Heart_Heart_shapes	12			Ambiguous_MPN_shapes
celltype_1_Layer3	celltype_2_Layer2	3			celltype_2_Layer4	celltype_0_Layer4	5			celltype_1_Layer5	celltype_0_Layer5	16			celltype_2_Layer4	celltype_1_Layer4	4			celltype_2_Layer5	celltype_1_Layer3	3			Ambiguous_MAP2_shapes	Inhibitory_ACA_shapes	2			Cartilage_Back_shapes	Connective tissue_Belly_shapes	1			Ambiguous_PaAP_shapes	Ambiguous_Side2_shapes	1			Ambiguous_MAP2_shapes	Excitatory_Silde3_shapes	2		Cartilage_Back_shapes	Jaw and tooth_Face_shapes	10			Ambiguous_MPN_shapes
celltype_1_Layer3	celltype_2_Layer3	10			celltype_2_Layer4	celltype_1_Layer3	7			celltype_1_Layer5	celltype_0_Layer6	3			celltype_2_Layer4	celltype_1_Layer5	1			celltype_2_Layer5	celltype_1_Layer5	2			Ambiguous_MAP2_shapes	Inhibitory_BNST1_shapes	5			Cartilage_Back_shapes	Connective tissue_Face_shapes	52			Ambiguous_PaAP_shapes	Astrocyte_PaAP_shapes	2			Ambiguous_MAP2_shapes	Excitatory_StHy_shapes	1		Cartilage_Back_shapes	Kidney_Liver_shapes	1			Ambiguous_MPN_shapes
celltype_1_Layer3	celltype_2_Layer4	1			celltype_2_Layer4	celltype_1_Layer4	1			celltype_1_Layer5	celltype_1_Layer3	18			celltype_2_Layer4	celltype_2_Layer3	1			celltype_2_Layer5	celltype_2_Layer5	5			Ambiguous_MAP2_shapes	Inhibitory_MAP2_shapes	10			Cartilage_Back_shapes	Connective tissue_Heart_shapes	1			Ambiguous_PaAP_shapes	Astrocyte_Side2_shapes	2			Ambiguous_MAP2_shapes	Inhibitory_BNST1_shapes	4		Cartilage_Back_shapes	Liver_Back_shapes	1			Ambiguous_MPN_shapes
celltype_1_Layer4	celltype_0_Layer3	6			celltype_2_Layer4	celltype_2_Layer3	2			celltype_1_Layer5	celltype_1_Layer4	8			celltype_2_Layer4	celltype_2_Layer4	4			celltype_2_Layer5	celltype_2_Layer6	2			Ambiguous_MAP2_shapes	Inhibitory_MPA1_shapes	7			Cartilage_Back_shapes	Connective tissue_Unlabel	1			Ambiguous_PaAP_shapes	Endothelial 1_Side2_shapes	1			Ambiguous_MAP2_shapes	Inhibitory_MAP2_shapes	9		Cartilage_Back_shapes	Liver_Belly_shapes	4			Ambiguous_MPN_shapes
celltype_1_Layer4	celltype_0_Layer4	4			celltype_2_Layer5	celltype_0_Layer4	2			celltype_1_Layer5	celltype_1_Layer5	7			celltype_2_Layer4	celltype_2_Layer5	1			celltype_2_Layer6	celltype_0_Layer5	2			Ambiguous_MAP2_shapes	Inhibitory_MPN_shapes	2			Cartilage_Back_shapes	Dorsal root ganglion_Back_shapes	22			Ambiguous_PaAP_shapes	Excitatory_Side2_shapes	1			Ambiguous_MAP2_shapes	Inhibitory_MPA1_shapes	8		Cartilage_Back_shapes	Liver_Liver_shapes	27			Ambiguous_MPN_shapes
celltype_1_Layer4	celltype_0_Layer5	6			celltype_2_Layer5	celltype_0_Layer5	24			celltype_1_Layer5	celltype_2_Layer1	1			celltype_2_Layer5	celltype_0_Layer5	20			celltype_2_Layer6	celltype_0_Layer6	80			Ambiguous_MAP2_shapes	Inhibitory_Side2_shapes	1			Cartilage_Back_shapes	Dorsal root ganglion_Face_shapes	1			Ambiguous_PaAP_shapes	Inhibitory_PaAP_shapes	3			Ambiguous_MAP2_shapes	Inhibitory_MPN_shapes	1		Cartilage_Back_shapes	Lung_Lung_shapes	11			Ambiguous_MPN_shapes
celltype_1_Layer4	celltype_0_Layer6	2			celltype_2_Layer5	celltype_0_Layer6	4			celltype_1_Layer5	celltype_2_Layer2	1			celltype_2_Layer5	celltype_0_Layer6	5			celltype_2_Layer6	celltype_0_WM	1			Ambiguous_MAP2_shapes	OD Immature 1_ACA_shapes	1			Cartilage_Back_shapes	Epidermis_Back_shapes	38			Ambiguous_PaAP_shapes	Inhibitory_Side2_shapes	1			Ambiguous_MAP2_shapes	Inhibitory_Side1_shapes	1		Cartilage_Back_shapes	Meninges_Back_shapes	281			Ambiguous_MPN_shapes
celltype_1_Layer4	celltype_1_Layer1	3			celltype_2_Layer5	celltype_1_Layer4	3			celltype_1_Layer6	celltype_0_Layer6	5			celltype_2_Layer5	celltype_1_Layer4	1			celltype_2_Layer6	celltype_1_Layer6	8			Ambiguous_MAP2_shapes	OD Immature 1_MPA1_shapes	1			Cartilage_Back_shapes	Epidermis_Belly_shapes	3			Ambiguous_PaAP_shapes	Microglia_PaAP_shapes	1			Ambiguous_MAP2_shapes	OD Immature 1_ACA_shapes	1		Cartilage_Back_shapes	Meninges_Brain_shapes	247			Ambiguous_MPN_shapes
celltype_1_Layer4	celltype_1_Layer3	82			celltype_2_Layer5	celltype_1_Layer5	2			celltype_1_Layer6	celltype_1_Layer3	2			celltype_2_Layer5	celltype_2_Layer5	10			celltype_2_Layer6	celltype_2_Layer5	3			Ambiguous_MAP2_shapes	OD Immature 1_StHy_shapes	1			Cartilage_Back_shapes	Epidermis_Brain_shapes	2			Ambiguous_PaAP_shapes	OD Immature 1_PaAP_shapes	1			Ambiguous_MAP2_shapes	OD Immature 1_MAP2_shapes	1		Cartilage_Back_shapes	Meninges_Face_shapes	2			Ambiguous_MPN_shapes
celltype_1_Layer4	celltype_1_Layer4	25			celltype_2_Layer5	celltype_2_Layer4	2			celltype_1_Layer6	celltype_1_Layer6	1			celltype_2_Layer5	celltype_2_Layer6	9			celltype_2_Layer6	celltype_2_Layer6	48			Ambiguous_MAP2_shapes	OD Mature 1_BNST1_shapes	2			Cartilage_Back_shapes	Epidermis_Face_shapes	11			Ambiguous_Pe_shapes	Astrocyte_Pe_shapes	1			Ambiguous_MAP2_shapes	OD Immature 1_MPA1_shapes	1		Cartilage_Back_shapes	Mucosal epithelium_Face_shapes	2			Ambiguous_MPN_shapes
celltype_1_Layer4	celltype_1_Layer5	6			celltype_2_Layer5	celltype_2_Layer5	2			celltype_2_Layer1	celltype_0_Layer1	2			celltype_2_Layer6	celltype_0_Layer5	1			celltype_2_Layer6	celltype_2_WM	1			Ambiguous_MAP2_shapes	OD Mature 1_MAP2_shapes	1			Cartilage_Back_shapes	Epidermis_Unlabel	4			Ambiguous_Pe_shapes	Endothelial 3_MPN_shapes	1			Ambiguous_MAP2_shapes	OD Immature 1_MPN_shapes	1		Cartilage_Back_shapes	Muscle_Face_shapes	2			Ambiguous_MPN_shapes
celltype_1_Layer4	celltype_2_Layer1	7			celltype_2_Layer5	celltype_2_Layer6	5			celltype_2_Layer1	celltype_0_Layer4	2			celltype_2_Layer6	celltype_0_Layer6	28			celltype_2_Layer6	celltype_3_Layer6	19			Ambiguous_MAP2_shapes	OD Mature 2_ACA_shapes	1			Cartilage_Back_shapes	GI tract_Belly_shapes	3			Ambiguous_Pe_shapes	Excitatory_MPA1_shapes	1			Ambiguous_MAP2_shapes	OD Immature 1_StHy_shapes	1		Cartilage_Back_shapes	Pancreas_Belly_shapes	1			Ambiguous_MPN_shapes
celltype_1_Layer4	celltype_2_Layer3	5			celltype_2_Layer5	celltype_3_Layer6	1			celltype_2_Layer1	celltype_0_Layer6	6			celltype_2_Layer6	celltype_2_Layer5	2			celltype_2_Layer6	celltype_3_WM	2			Ambiguous_MAP2_shapes	OD Mature 2_BNST1_shapes	2			Cartilage_Back_shapes	Heart_Heart_shapes	13			Ambiguous_Pe_shapes	Excitatory_MPN_shapes	1			Ambiguous_MAP2_shapes	OD Mature 1_MAP2_shapes	1		Cartilage_Back_shapes	Spinal cord_Back_shapes	3			Ambiguous_MPN_shapes
celltype_1_Layer4	celltype_2_Layer4	2			celltype_2_Layer6	celltype_0_Layer5	1			celltype_2_Layer1	celltype_1_Layer1	2			celltype_2_Layer6	celltype_2_Layer6	116			celltype_2_WM	celltype_2_Layer6	1			Ambiguous_MAP2_shapes	OD Mature 2_MAP2_shapes	3			Cartilage_Back_shapes	Jaw and tooth_Face_shapes	2			Ambiguous_Pe_shapes	Excitatory_Pe_shapes	1			Ambiguous_MAP2_shapes	OD Mature 2_ACA_shapes	2		Cartilage_Back_shapes	Sympathetic nerve_Back_shapes	2			Ambiguous_MPN_shapes
celltype_1_Layer4	celltype_2_Layer6	1			celltype_2_Layer6	celltype_0_Layer6	61			celltype_2_Layer1	celltype_1_Layer2	1			celltype_2_Layer6	celltype_2_WM	9			celltype_2_WM	celltype_2_WM	2			Ambiguous_MAP2_shapes	OD Mature 2_MPA1_shapes	1			Cartilage_Back_shapes	Liver_Back_shapes	3			Ambiguous_Pe_shapes	Excitatory_Side2_shapes	1			Ambiguous_MAP2_shapes	OD Mature 2_BNST1_shapes	3		Cartilage_Belly_shapes	Connective tissue_Back_shapes	1			Ambiguous_MPN_shapes
celltype_1_Layer5	celltype_0_Layer3	2			celltype_2_Layer6	celltype_2_Layer5	2			celltype_2_Layer1	celltype_1_Layer3	2			celltype_2_Layer6	celltype_3_Layer6	3			celltype_2_WM	celltype_3_Layer6	10			Ambiguous_MAP2_shapes	OD Mature 2_Silde3_shapes	1			Cartilage_Back_shapes	Liver_Belly_shapes	7			Ambiguous_Pe_shapes	Inhibitory_MPN_shapes	2			Ambiguous_MAP2_shapes	OD Mature 2_MAP2_shapes	4		Cartilage_Belly_shapes	Connective tissue_Belly_shapes	2			Ambiguous_MPN_shapes
celltype_1_Layer5	celltype_0_Layer4	1			celltype_2_Layer6	celltype_2_Layer6	86			celltype_2_Layer1	celltype_2_Layer1	199			celltype_2_Layer6	celltype_3_WM	5			celltype_2_WM	celltype_3_WM	7			Ambiguous_MPA1_shapes	Ambiguous_ACA_shapes	2			Cartilage_Back_shapes	Liver_Liver_shapes	54			Ambiguous_Pe_shapes	Inhibitory_Pe_shapes	2			Ambiguous_MAP2_shapes	OD Mature 2_MPA1_shapes	1		Cartilage_Belly_shapes	Epidermis_Belly_shapes	1			Ambiguous_PaAP_shapes
celltype_1_Layer5	celltype_0_Layer5	10			celltype_2_Layer6	celltype_3_Layer6	13			celltype_2_Layer1	celltype_2_Layer2	10			celltype_2_WM	celltype_0_Layer6	2			celltype_3_Layer6	celltype_0_Layer6	3			Ambiguous_MPA1_shapes	Ambiguous_BNST1_shapes	8			Cartilage_Back_shapes	Lung_Belly_shapes	1			Ambiguous_Pe_shapes	Pericytes_Pe_shapes	2			Ambiguous_MAP2_shapes	OD Mature 2_Side2_shapes	1		Cartilage_Belly_shapes	Meninges_Back_shapes	3			Ambiguous_PaAP_shapes
celltype_1_Layer5	celltype_0_Layer6	4			celltype_2_Layer6	celltype_3_WM	1			celltype_2_Layer1	celltype_2_Layer3	6			celltype_2_WM	celltype_2_Layer6	9			celltype_3_Layer6	celltype_1_Layer6	4			Ambiguous_MPA1_shapes	Ambiguous_MAP2_shapes	13			Cartilage_Back_shapes	Lung_Lung_shapes	1			Ambiguous_Side1_shapes	Ambiguous_Side1_shapes	5			Ambiguous_MAP2_shapes	OD Mature 2_Silde3_shapes	1		Cartilage_Belly_shapes	Meninges_Brain_shapes	3			Ambiguous_PaAP_shapes
celltype_1_Layer5	celltype_1_Layer3	24			celltype_2_WM	celltype_0_WM	1			celltype_2_Layer1	celltype_2_Layer5	4			celltype_2_WM	celltype_2_WM	3			celltype_3_Layer6	celltype_2_Layer6	2			Ambiguous_MPA1_shapes	Ambiguous_MPA1_shapes	11			Cartilage_Back_shapes	Meninges_Back_shapes	262			Ambiguous_Side1_shapes	Astrocyte_BNST1_shapes	1			Ambiguous_MAP2_shapes	Pericytes_MAP2_shapes	1		Cartilage_Brain_shapes	Adipose tissue_Back_shapes	11			Ambiguous_PaAP_shapes
celltype_1_Layer5	celltype_1_Layer4	11			celltype_2_WM	celltype_2_Layer6	4			celltype_2_Layer1	celltype_2_Layer6	45			celltype_2_WM	celltype_3_WM	6			celltype_3_Layer6	celltype_3_Layer6	4			Ambiguous_MPA1_shapes	Ambiguous_MPN_shapes	4			Cartilage_Back_shapes	Meninges_Brain_shapes	226			Ambiguous_Side1_shapes	Astrocyte_Side1_shapes	1			Ambiguous_MPA1_shapes	Ambiguous_ACA_shapes	3		Cartilage_Brain_shapes	Adipose tissue_Brain_shapes	6			Ambiguous_PaAP_shapes
celltype_1_Layer5	celltype_1_Layer5	3			celltype_2_WM	celltype_2_WM	1			celltype_2_Layer1	celltype_2_WM	13			celltype_3_Layer6	celltype_0_Layer6	3			celltype_3_Layer6	celltype_3_WM	3			Ambiguous_MPA1_shapes	Ambiguous_Side1_shapes	1			Cartilage_Back_shapes	Meninges_Face_shapes	1			Ambiguous_Side1_shapes	Endothelial 1_BNST1_shapes	1			Ambiguous_MPA1_shapes	Ambiguous_BNST1_shapes	6		Cartilage_Brain_shapes	Cartilage primordium_Back_shapes	25			Ambiguous_PaAP_shapes
celltype_1_Layer5	celltype_1_Layer6	1			celltype_2_WM	celltype_3_Layer6	1			celltype_2_Layer2	celltype_1_Layer2	3			celltype_3_Layer6	celltype_2_Layer6	7			celltype_3_WM	celltype_0_WM	6			Ambiguous_MPA1_shapes	Ambiguous_Side2_shapes	3			Cartilage_Back_shapes	Meninges_Heart_shapes	1			Ambiguous_Side1_shapes	Endothelial 1_Side1_shapes	1			Ambiguous_MPA1_shapes	Ambiguous_MAP2_shapes	15		Cartilage_Brain_shapes	Cartilage primordium_Brain_shapes	7			Ambiguous_PaAP_shapes
celltype_1_Layer5	celltype_2_Layer1	3			celltype_2_WM	celltype_3_WM	13			celltype_2_Layer2	celltype_1_Layer3	1			celltype_3_Layer6	celltype_2_WM	2			celltype_3_WM	celltype_2_Layer6	1			Ambiguous_MPA1_shapes	Ambiguous_Silde3_shapes	1			Cartilage_Back_shapes	Olfactory epithelium_Face_shapes	1			Ambiguous_Side1_shapes	Endothelial 3_BNST1_shapes	1			Ambiguous_MPA1_shapes	Ambiguous_MPA1_shapes	8		Cartilage_Brain_shapes	Cartilage primordium_Face_shapes	26			Ambiguous_PaAP_shapes
celltype_1_Layer5	celltype_2_Layer3	1			celltype_3_Layer6	celltype_0_Layer5	1			celltype_2_Layer2	celltype_2_Layer1	32			celltype_3_Layer6	celltype_3_Layer6	3			celltype_3_WM	celltype_2_WM	2			Ambiguous_MPA1_shapes	Astrocyte_BNST1_shapes	1			Cartilage_Back_shapes	Pancreas_Belly_shapes	1			Ambiguous_Side1_shapes	Excitatory_Side1_shapes	1			Ambiguous_MPA1_shapes	Ambiguous_Side2_shapes	2		Cartilage_Brain_shapes	Cartilage_Back_shapes	50			Ambiguous_Pe_shapes
celltype_1_Layer5	celltype_2_Layer4	1			celltype_3_Layer6	celltype_0_Layer6	2			celltype_2_Layer2	celltype_2_Layer2	19			celltype_3_Layer6	celltype_3_WM	1			celltype_3_WM	celltype_3_Layer6	4			Ambiguous_MPA1_shapes	Astrocyte_MPA1_shapes	2			Cartilage_Back_shapes	Spinal cord_Back_shapes	3			Ambiguous_Side1_shapes	Inhibitory_BNST1_shapes	4			Ambiguous_MPA1_shapes	Ambiguous_Silde3_shapes	1		Cartilage_Brain_shapes	Cartilage_Brain_shapes	2			Ambiguous_Pe_shapes
celltype_1_Layer5	celltype_2_Layer5	1			celltype_3_Layer6	celltype_2_Layer6	11			celltype_2_Layer2	celltype_2_Layer5	1			celltype_3_WM	celltype_0_Layer6	1			celltype_3_WM	celltype_3_WM	595			Ambiguous_MPA1_shapes	Astrocyte_PaAP_shapes	1			Cartilage_Back_shapes	Sympathetic nerve_Back_shapes	2			Ambiguous_Side1_shapes	Inhibitory_Side1_shapes	11			Ambiguous_MPA1_shapes	Ambiguous_StHy_shapes	2		Cartilage_Brain_shapes	Cartilage_Face_shapes	40			Ambiguous_Pe_shapes
celltype_1_Layer6	celltype_0_Layer6	2			celltype_3_Layer6	celltype_2_WM	1			celltype_2_Layer2	celltype_2_Layer6	3			celltype_3_WM	celltype_2_Layer6	7								Ambiguous_MPA1_shapes	Astrocyte_Unlabel	1			Cartilage_Belly_shapes	Connective tissue_Back_shapes	1			Ambiguous_Side1_shapes	Microglia_Side1_shapes	2			Ambiguous_MPA1_shapes	Ambiguous_Unlabel	1		Cartilage_Brain_shapes	Choroid plexus_Brain_shapes	4			Ambiguous_Pe_shapes
celltype_1_Layer6	celltype_1_Layer3	3			celltype_3_Layer6	celltype_3_Layer6	1			celltype_2_Layer3	celltype_0_Layer1	3			celltype_3_WM	celltype_2_WM	4								Ambiguous_MPA1_shapes	Endothelial 1_BNST1_shapes	1			Cartilage_Belly_shapes	Connective tissue_Belly_shapes	1			Ambiguous_Side1_shapes	OD Immature 1_BNST1_shapes	1			Ambiguous_MPA1_shapes	Astrocyte_ACA_shapes	1		Cartilage_Brain_shapes	Connective tissue_Back_shapes	9			Ambiguous_Pe_shapes
celltype_1_Layer6	celltype_2_Layer1	2			celltype_3_WM	celltype_0_Layer6	3			celltype_2_Layer3	celltype_0_Layer3	2			celltype_3_WM	celltype_3_Layer6	7								Ambiguous_MPA1_shapes	Endothelial 1_MAP2_shapes	3			Cartilage_Belly_shapes	Connective tissue_Face_shapes	1			Ambiguous_Side1_shapes	OD Immature 1_Side1_shapes	1			Ambiguous_MPA1_shapes	Astrocyte_MPA1_shapes	2		Cartilage_Brain_shapes	Connective tissue_Belly_shapes	4			Ambiguous_Pe_shapes
celltype_1_Layer6	celltype_2_Layer3	1			celltype_3_WM	celltype_0_WM	3			celltype_2_Layer3	celltype_0_Layer4	3			celltype_3_WM	celltype_3_WM	589								Ambiguous_MPA1_shapes	Endothelial 2_Side2_shapes	1			Cartilage_Belly_shapes	Jaw and tooth_Face_shapes	1			Ambiguous_Side1_shapes	OD Mature 2_Side1_shapes	1			Ambiguous_MPA1_shapes	Astrocyte_PaAP_shapes	1		Cartilage_Brain_shapes	Connective tissue_Face_shapes	27			Ambiguous_Pe_shapes
celltype_2_Layer1	celltype_0_Layer3	1			celltype_3_WM	celltype_2_Layer6	6			celltype_2_Layer3	celltype_0_Layer5	19													Ambiguous_MPA1_shapes	Endothelial 3_MPN_shapes	1			Cartilage_Belly_shapes	Meninges_Back_shapes	2			Ambiguous_Side2_shapes	Ambiguous_ACA_shapes	1			Ambiguous_MPA1_shapes	Astrocyte_Pe_shapes	1		Cartilage_Brain_shapes	Epidermis_Back_shapes	4			Ambiguous_Pe_shapes
celltype_2_Layer1	celltype_1_Layer3	1			celltype_3_WM	celltype_2_WM	15			celltype_2_Layer3	celltype_0_Layer6	1													Ambiguous_MPA1_shapes	Excitatory_AVPe_shapes	2			Cartilage_Belly_shapes	Meninges_Brain_shapes	4			Ambiguous_Side2_shapes	Ambiguous_Side2_shapes	6			Ambiguous_MPA1_shapes	Astrocyte_Unlabel	1		Cartilage_Brain_shapes	Jaw and tooth_Brain_shapes	1			Ambiguous_Pe_shapes
celltype_2_Layer1	celltype_2_Layer1	211			celltype_3_WM	celltype_3_Layer6	13			celltype_2_Layer3	celltype_1_Layer2	2													Ambiguous_MPA1_shapes	Excitatory_BNST1_shapes	1			Cartilage_Brain_shapes	Adipose tissue_Back_shapes	13			Ambiguous_Side2_shapes	Ambiguous_StHy_shapes	2			Ambiguous_MPA1_shapes	Endothelial 1_BNST1_shapes	2		Cartilage_Brain_shapes	Jaw and tooth_Face_shapes	15			Ambiguous_Side1_shapes
celltype_2_Layer1	celltype_2_Layer2	21			celltype_3_WM	celltype_3_WM	568			celltype_2_Layer3	celltype_1_Layer3	22													Ambiguous_MPA1_shapes	Excitatory_MAP2_shapes	3			Cartilage_Brain_shapes	Adipose tissue_Brain_shapes	2			Ambiguous_Side2_shapes	Astrocyte_ACA_shapes	3			Ambiguous_MPA1_shapes	Endothelial 1_MAP2_shapes	1		Cartilage_Brain_shapes	Liver_Liver_shapes	1			Ambiguous_Side1_shapes
celltype_2_Layer1	celltype_2_Layer3	18								celltype_2_Layer3	celltype_1_Layer5	1													Ambiguous_MPA1_shapes	Excitatory_MPA1_shapes	1			Cartilage_Brain_shapes	Cartilage primordium_Back_shapes	19			Ambiguous_Side2_shapes	Astrocyte_Side2_shapes	5			Ambiguous_MPA1_shapes	Endothelial 1_MPA1_shapes	1		Cartilage_Brain_shapes	Lung_Face_shapes	2			Ambiguous_Side1_shapes
celltype_2_Layer1	celltype_2_Layer5	4								celltype_2_Layer3	celltype_2_Layer1	30													Ambiguous_MPA1_shapes	Excitatory_MPN_shapes	2			Cartilage_Brain_shapes	Cartilage primordium_Brain_shapes	10			Ambiguous_Side2_shapes	Endothelial 1_Side2_shapes	2			Ambiguous_MPA1_shapes	Endothelial 1_Silde3_shapes	1		Cartilage_Brain_shapes	Meninges_Back_shapes	55			Ambiguous_Side1_shapes
celltype_2_Layer1	celltype_2_Layer6	22								celltype_2_Layer3	celltype_2_Layer2	1													Ambiguous_MPA1_shapes	Excitatory_Side2_shapes	1			Cartilage_Brain_shapes	Cartilage primordium_Face_shapes	28			Ambiguous_Side2_shapes	Endothelial 1_Unlabel	1			Ambiguous_MPA1_shapes	Excitatory_AVPe_shapes	4		Cartilage_Brain_shapes	Meninges_Brain_shapes	92			Ambiguous_Side1_shapes
celltype_2_Layer1	celltype_2_WM	13								celltype_2_Layer3	celltype_2_Layer3	14													Ambiguous_MPA1_shapes	Excitatory_StHy_shapes	1			Cartilage_Brain_shapes	Cartilage_Back_shapes	56			Ambiguous_Side2_shapes	Ependymal_Pe_shapes	1			Ambiguous_MPA1_shapes	Excitatory_MAP2_shapes	4		Cartilage_Brain_shapes	Meninges_Heart_shapes	1			Ambiguous_Side1_shapes
celltype_2_Layer1	celltype_3_WM	1								celltype_2_Layer3	celltype_2_Layer5	4													Ambiguous_MPA1_shapes	Inhibitory_ACA_shapes	3			Cartilage_Brain_shapes	Cartilage_Brain_shapes	2			Ambiguous_Side2_shapes	Excitatory_ACA_shapes	2			Ambiguous_MPA1_shapes	Excitatory_MPA1_shapes	1		Cartilage_Brain_shapes	Mucosal epithelium_Face_shapes	3			Ambiguous_Side1_shapes
celltype_2_Layer2	celltype_1_Layer1	1								celltype_2_Layer3	celltype_2_Layer6	17													Ambiguous_MPA1_shapes	Inhibitory_AVPe_shapes	1			Cartilage_Brain_shapes	Cartilage_Face_shapes	42			Ambiguous_Side2_shapes	Excitatory_AVPe_shapes	1			Ambiguous_MPA1_shapes	Excitatory_Side1_shapes	1		Cartilage_Brain_shapes	Smooth muscle_Belly_shapes	1			Ambiguous_Side1_shapes
celltype_2_Layer2	celltype_1_Layer2	1								celltype_2_Layer3	celltype_2_WM	1													Ambiguous_MPA1_shapes	Inhibitory_BNST1_shapes	7			Cartilage_Brain_shapes	Choroid plexus_Brain_shapes	5			Ambiguous_Side2_shapes	Excitatory_Side2_shapes	13			Ambiguous_MPA1_shapes	Excitatory_Side2_shapes	3		Cartilage_Brain_shapes	Spinal cord_Brain_shapes	1			Ambiguous_Side1_shapes
celltype_2_Layer2	celltype_1_Layer3	2								celltype_2_Layer4	celltype_0_Layer4	4													Ambiguous_MPA1_shapes	Inhibitory_MAP2_shapes	8			Cartilage_Brain_shapes	Connective tissue_Back_shapes	7			Ambiguous_Side2_shapes	Excitatory_Unlabel	1			Ambiguous_MPA1_shapes	Inhibitory_ACA_shapes	1		Cartilage_Face_shapes	Adipose tissue_Back_shapes	15			Ambiguous_Side1_shapes
celltype_2_Layer2	celltype_2_Layer1	35								celltype_2_Layer4	celltype_0_Layer5	2													Ambiguous_MPA1_shapes	Inhibitory_MPA1_shapes	8			Cartilage_Brain_shapes	Connective tissue_Belly_shapes	1			Ambiguous_Side2_shapes	Inhibitory_ACA_shapes	4			Ambiguous_MPA1_shapes	Inhibitory_BNST1_shapes	10		Cartilage_Face_shapes	Adipose tissue_Brain_shapes	12			Ambiguous_Side1_shapes
celltype_2_Layer2	celltype_2_Layer2	16								celltype_2_Layer4	celltype_0_Layer6	1													Ambiguous_MPA1_shapes	Inhibitory_MPN_shapes	11			Cartilage_Brain_shapes	Connective tissue_Brain_shapes	1			Ambiguous_Side2_shapes	Inhibitory_AVPe_shapes	1			Ambiguous_MPA1_shapes	Inhibitory_MAP2_shapes	13		Cartilage_Face_shapes	Adipose tissue_Face_shapes	3			Ambiguous_Side1_shapes
celltype_2_Layer2	celltype_2_Layer3	1								celltype_2_Layer4	celltype_1_Layer5	1													Ambiguous_MPA1_shapes	Inhibitory_Side1_shapes	2			Cartilage_Brain_shapes	Connective tissue_Face_shapes	23			Ambiguous_Side2_shapes	Inhibitory_PaAP_shapes	1			Ambiguous_MPA1_shapes	Inhibitory_MPA1_shapes	10		Cartilage_Face_shapes	Brain_Brain_shapes	3			Ambiguous_Side1_shapes
celltype_2_Layer2	celltype_2_Layer6	1								celltype_2_Layer4	celltype_2_Layer1	6													Ambiguous_MPA1_shapes	Inhibitory_Side2_shapes	7			Cartilage_Brain_shapes	Epidermis_Back_shapes	2			Ambiguous_Side2_shapes	Inhibitory_Side2_shapes	36			Ambiguous_MPA1_shapes	Inhibitory_MPN_shapes	11		Cartilage_Face_shapes	Cartilage primordium_Back_shapes	218			Ambiguous_Side1_shapes
celltype_2_Layer2	celltype_2_WM	2								celltype_2_Layer4	celltype_2_Layer2	1													Ambiguous_MPA1_shapes	Inhibitory_StHy_shapes	4			Cartilage_Brain_shapes	Epidermis_Brain_shapes	1			Ambiguous_Side2_shapes	Inhibitory_StHy_shapes	1			Ambiguous_MPA1_shapes	Inhibitory_Side1_shapes	2		Cartilage_Face_shapes	Cartilage primordium_Brain_shapes	11			Ambiguous_Side2_shapes
celltype_2_Layer3	celltype_0_Layer6	2								celltype_2_Layer4	celltype_2_Layer3	2													Ambiguous_MPA1_shapes	OD Immature 1_ACA_shapes	1			Cartilage_Brain_shapes	Jaw and tooth_Face_shapes	17			Ambiguous_Side2_shapes	OD Immature 1_ACA_shapes	1			Ambiguous_MPA1_shapes	Inhibitory_Side2_shapes	5		Cartilage_Face_shapes	Cartilage primordium_Face_shapes	203			Ambiguous_Side2_shapes
celltype_2_Layer3	celltype_1_Layer1	1								celltype_2_Layer4	celltype_2_Layer5	1													Ambiguous_MPA1_shapes	OD Immature 1_BNST1_shapes	4			Cartilage_Brain_shapes	Liver_Belly_shapes	1			Ambiguous_Side2_shapes	OD Immature 1_Side2_shapes	4			Ambiguous_MPA1_shapes	Inhibitory_StHy_shapes	1		Cartilage_Face_shapes	Cartilage_Back_shapes	423			Ambiguous_Side2_shapes
celltype_2_Layer3	celltype_1_Layer2	1								celltype_2_Layer4	celltype_2_Layer6	7													Ambiguous_MPA1_shapes	OD Immature 1_MPA1_shapes	3			Cartilage_Brain_shapes	Liver_Liver_shapes	2			Ambiguous_Side2_shapes	OD Mature 2_Side2_shapes	1			Ambiguous_MPA1_shapes	OD Immature 1_ACA_shapes	1		Cartilage_Face_shapes	Cartilage_Brain_shapes	6			Ambiguous_Side2_shapes
celltype_2_Layer3	celltype_1_Layer3	6								celltype_2_Layer5	celltype_0_Layer3	1													Ambiguous_MPA1_shapes	OD Mature 1_MAP2_shapes	1			Cartilage_Brain_shapes	Lung_Face_shapes	1			Ambiguous_Side3_shapes	Ambiguous_Silde3_shapes	2			Ambiguous_MPA1_shapes	OD Immature 1_BNST1_shapes	3		Cartilage_Face_shapes	Cartilage_Face_shapes	403			Ambiguous_Side2_shapes
celltype_2_Layer3	celltype_2_Layer1	71								celltype_2_Layer5	celltype_0_Layer4	1													Ambiguous_MPA1_shapes	OD Mature 2_AVPe_shapes	1			Cartilage_Brain_shapes	Meninges_Back_shapes	54			Ambiguous_Side3_shapes	Astrocyte_Silde3_shapes	3			Ambiguous_MPA1_shapes	OD Immature 1_MAP2_shapes	1		Cartilage_Face_shapes	Choroid plexus_Brain_shapes	2			Ambiguous_Side2_shapes
celltype_2_Layer3	celltype_2_Layer2	5								celltype_2_Layer5	celltype_0_Layer5	4													Ambiguous_MPA1_shapes	OD Mature 2_BNST1_shapes	2			Cartilage_Brain_shapes	Meninges_Brain_shapes	99			Ambiguous_Side3_shapes	Endothelial 1_Silde3_shapes	4			Ambiguous_MPA1_shapes	OD Immature 1_MPA1_shapes	1		Cartilage_Face_shapes	Connective tissue_Back_shapes	79			Ambiguous_Side2_shapes
celltype_2_Layer3	celltype_2_Layer3	16								celltype_2_Layer5	celltype_0_Layer6	1													Ambiguous_MPA1_shapes	OD Mature 2_MPA1_shapes	1			Cartilage_Brain_shapes	Sympathetic nerve_Back_shapes	1			Ambiguous_Side3_shapes	Excitatory_Silde3_shapes	8			Ambiguous_MPA1_shapes	OD Mature 2_ACA_shapes	1		Cartilage_Face_shapes	Connective tissue_Belly_shapes	82			Ambiguous_Side2_shapes
celltype_2_Layer3	celltype_2_Layer4	3								celltype_2_Layer5	celltype_1_Layer3	1													Ambiguous_MPA1_shapes	OD Mature 2_Silde3_shapes	2			Cartilage_Face_shapes	Adipose tissue_Back_shapes	20			Ambiguous_Side3_shapes	Microglia_ACA_shapes	1			Ambiguous_MPA1_shapes	OD Mature 2_AVPe_shapes	2		Cartilage_Face_shapes	Connective tissue_Brain_shapes	8			Ambiguous_Side2_shapes
celltype_2_Layer3	celltype_2_Layer5	2								celltype_2_Layer5	celltype_2_Layer1	4													Ambiguous_MPA1_shapes	Pericytes_Side1_shapes	2			Cartilage_Face_shapes	Adipose tissue_Brain_shapes	17			Ambiguous_Side3_shapes	OD Mature 1_Silde3_shapes	1			Ambiguous_MPA1_shapes	OD Mature 2_BNST1_shapes	2		Cartilage_Face_shapes	Connective tissue_Face_shapes	637			Ambiguous_Side2_shapes
celltype_2_Layer3	celltype_2_Layer6	11								celltype_2_Layer5	celltype_2_Layer3	3													Ambiguous_MPN_shapes	Ambiguous_ACA_shapes	1			Cartilage_Face_shapes	Adipose tissue_Face_shapes	6			Ambiguous_Side3_shapes	OD Mature 2_Silde3_shapes	3			Ambiguous_MPA1_shapes	OD Mature 2_MPA1_shapes	3		Cartilage_Face_shapes	Connective tissue_Heart_shapes	2			Ambiguous_Side2_shapes
celltype_2_Layer3	celltype_2_WM	2								celltype_2_Layer5	celltype_2_Layer5	4													Ambiguous_MPN_shapes	Ambiguous_BNST1_shapes	3			Cartilage_Face_shapes	Cartilage primordium_Back_shapes	232			Ambiguous_StHy_shapes	Ambiguous_BNST1_shapes	2			Ambiguous_MPA1_shapes	OD Mature 2_Silde3_shapes	2		Cartilage_Face_shapes	Dorsal root ganglion_Back_shapes	1			Ambiguous_Side2_shapes
celltype_2_Layer4	celltype_0_Layer3	1								celltype_2_Layer5	celltype_2_Layer6	21													Ambiguous_MPN_shapes	Ambiguous_MAP2_shapes	4			Cartilage_Face_shapes	Cartilage primordium_Brain_shapes	13			Ambiguous_StHy_shapes	Ambiguous_Side2_shapes	2			Ambiguous_MPA1_shapes	Pericytes_Side1_shapes	2		Cartilage_Face_shapes	Epidermis_Back_shapes	29			Ambiguous_Side2_shapes
celltype_2_Layer4	celltype_2_Layer1	10								celltype_2_Layer5	celltype_2_WM	3													Ambiguous_MPN_shapes	Ambiguous_MPA1_shapes	10			Cartilage_Face_shapes	Cartilage primordium_Face_shapes	241			Ambiguous_StHy_shapes	Ambiguous_StHy_shapes	10			Ambiguous_MPN_shapes	Ambiguous_BNST1_shapes	3		Cartilage_Face_shapes	Epidermis_Belly_shapes	2			Ambiguous_Side2_shapes
celltype_2_Layer4	celltype_2_Layer2	2								celltype_2_Layer5	celltype_3_WM	2													Ambiguous_MPN_shapes	Ambiguous_MPN_shapes	3			Cartilage_Face_shapes	Cartilage_Back_shapes	388			Ambiguous_StHy_shapes	Astrocyte_BNST1_shapes	5			Ambiguous_MPN_shapes	Ambiguous_MAP2_shapes	4		Cartilage_Face_shapes	Epidermis_Brain_shapes	1			Ambiguous_Side2_shapes
celltype_2_Layer4	celltype_2_Layer3	2								celltype_2_Layer6	celltype_0_Layer5	1													Ambiguous_MPN_shapes	Ambiguous_Side2_shapes	2			Cartilage_Face_shapes	Cartilage_Brain_shapes	3			Ambiguous_StHy_shapes	Astrocyte_StHy_shapes	2			Ambiguous_MPN_shapes	Ambiguous_MPA1_shapes	8		Cartilage_Face_shapes	Epidermis_Face_shapes	10			Ambiguous_Side2_shapes
celltype_2_Layer4	celltype_2_Layer5	1								celltype_2_Layer6	celltype_0_Layer6	5													Ambiguous_MPN_shapes	Ambiguous_StHy_shapes	2			Cartilage_Face_shapes	Cartilage_Face_shapes	517			Ambiguous_StHy_shapes	Endothelial 1_BNST1_shapes	1			Ambiguous_MPN_shapes	Ambiguous_MPN_shapes	3		Cartilage_Face_shapes	Epidermis_Unlabel	4			Ambiguous_Side2_shapes
celltype_2_Layer4	celltype_2_Layer6	8								celltype_2_Layer6	celltype_2_Layer1	5													Ambiguous_MPN_shapes	Astrocyte_BNST1_shapes	2			Cartilage_Face_shapes	Choroid plexus_Brain_shapes	1			Ambiguous_StHy_shapes	Endothelial 1_StHy_shapes	3			Ambiguous_MPN_shapes	Ambiguous_Side2_shapes	1		Cartilage_Face_shapes	GI tract_Belly_shapes	2			Ambiguous_Side2_shapes
celltype_2_Layer4	celltype_2_WM	1								celltype_2_Layer6	celltype_2_Layer2	1													Ambiguous_MPN_shapes	Astrocyte_MPA1_shapes	2			Cartilage_Face_shapes	Connective tissue_Back_shapes	80			Ambiguous_StHy_shapes	Endothelial 2_Side2_shapes	1			Ambiguous_MPN_shapes	Ambiguous_StHy_shapes	2		Cartilage_Face_shapes	Heart_Heart_shapes	8			Ambiguous_Side2_shapes
celltype_2_Layer5	celltype_1_Layer3	1								celltype_2_Layer6	celltype_2_Layer3	1													Ambiguous_MPN_shapes	Astrocyte_MPN_shapes	1			Cartilage_Face_shapes	Connective tissue_Belly_shapes	55			Ambiguous_StHy_shapes	Endothelial 3_StHy_shapes	1			Ambiguous_MPN_shapes	Astrocyte_BNST1_shapes	1		Cartilage_Face_shapes	Jaw and tooth_Brain_shapes	7			Ambiguous_Side2_shapes
celltype_2_Layer5	celltype_2_Layer1	9								celltype_2_Layer6	celltype_2_Layer5	10													Ambiguous_MPN_shapes	Astrocyte_PaAP_shapes	1			Cartilage_Face_shapes	Connective tissue_Brain_shapes	5			Ambiguous_StHy_shapes	Excitatory_BNST1_shapes	3			Ambiguous_MPN_shapes	Astrocyte_MPA1_shapes	3		Cartilage_Face_shapes	Jaw and tooth_Face_shapes	477			Ambiguous_Side2_shapes
celltype_2_Layer5	celltype_2_Layer3	2								celltype_2_Layer6	celltype_2_Layer6	109													Ambiguous_MPN_shapes	Astrocyte_Side2_shapes	1			Cartilage_Face_shapes	Connective tissue_Face_shapes	687			Ambiguous_StHy_shapes	Excitatory_MPA1_shapes	1			Ambiguous_MPN_shapes	Astrocyte_MPN_shapes	1		Cartilage_Face_shapes	Kidney_Liver_shapes	1			Ambiguous_Side2_shapes
celltype_2_Layer5	celltype_2_Layer5	7								celltype_2_Layer6	celltype_2_WM	23													Ambiguous_MPN_shapes	Astrocyte_StHy_shapes	1			Cartilage_Face_shapes	Connective tissue_Heart_shapes	2			Ambiguous_StHy_shapes	Excitatory_Side2_shapes	1			Ambiguous_MPN_shapes	Astrocyte_Pe_shapes	1		Cartilage_Face_shapes	Liver_Belly_shapes	2			Ambiguous_Side3_shapes
celltype_2_Layer5	celltype_2_Layer6	21								celltype_2_Layer6	celltype_3_Layer6	3													Ambiguous_MPN_shapes	Endothelial 1_Side2_shapes	2			Cartilage_Face_shapes	Connective tissue_Lung_shapes	4			Ambiguous_StHy_shapes	Excitatory_StHy_shapes	10			Ambiguous_MPN_shapes	Astrocyte_Side2_shapes	1		Cartilage_Face_shapes	Liver_Liver_shapes	14			Ambiguous_Side3_shapes
celltype_2_Layer5	celltype_2_WM	3								celltype_2_Layer6	celltype_3_WM	6													Ambiguous_MPN_shapes	Endothelial 2_MPN_shapes	1			Cartilage_Face_shapes	Dorsal root ganglion_Back_shapes	1			Ambiguous_StHy_shapes	Inhibitory_BNST1_shapes	12			Ambiguous_MPN_shapes	Astrocyte_Silde3_shapes	1		Cartilage_Face_shapes	Lung_Belly_shapes	1			Ambiguous_Side3_shapes
celltype_2_Layer5	celltype_3_WM	2								celltype_2_WM	celltype_2_Layer6	9													Ambiguous_MPN_shapes	Excitatory_BNST1_shapes	1			Cartilage_Face_shapes	Epidermis_Back_shapes	45			Ambiguous_StHy_shapes	Inhibitory_MPA1_shapes	4			Ambiguous_MPN_shapes	Astrocyte_StHy_shapes	1		Cartilage_Face_shapes	Lung_Face_shapes	9			Ambiguous_Side3_shapes
celltype_2_Layer6	celltype_2_Layer1	28								celltype_2_WM	celltype_2_WM	2													Ambiguous_MPN_shapes	Excitatory_MPA1_shapes	2			Cartilage_Face_shapes	Epidermis_Belly_shapes	4			Ambiguous_StHy_shapes	Inhibitory_Side2_shapes	2			Ambiguous_MPN_shapes	Endothelial 1_Side2_shapes	1		Cartilage_Face_shapes	Lung_Lung_shapes	10			Ambiguous_Side3_shapes
celltype_2_Layer6	celltype_2_Layer2	3								celltype_2_WM	celltype_3_WM	9													Ambiguous_MPN_shapes	Excitatory_MPN_shapes	2			Cartilage_Face_shapes	Epidermis_Brain_shapes	3			Ambiguous_StHy_shapes	Inhibitory_StHy_shapes	25			Ambiguous_MPN_shapes	Endothelial 2_MPN_shapes	1		Cartilage_Face_shapes	Meninges_Back_shapes	201			Ambiguous_Side3_shapes
celltype_2_Layer6	celltype_2_Layer3	3								celltype_3_Layer6	celltype_2_Layer6	7													Ambiguous_MPN_shapes	Excitatory_Silde3_shapes	1			Cartilage_Face_shapes	Epidermis_Face_shapes	8			Ambiguous_StHy_shapes	Microglia_BNST1_shapes	1			Ambiguous_MPN_shapes	Excitatory_AVPe_shapes	2		Cartilage_Face_shapes	Meninges_Brain_shapes	357			Ambiguous_Side3_shapes
celltype_2_Layer6	celltype_2_Layer5	1								celltype_3_Layer6	celltype_3_Layer6	1													Ambiguous_MPN_shapes	Excitatory_StHy_shapes	1			Cartilage_Face_shapes	Epidermis_Unlabel	4			Ambiguous_StHy_shapes	Microglia_StHy_shapes	1			Ambiguous_MPN_shapes	Excitatory_BNST1_shapes	1		Cartilage_Face_shapes	Meninges_Face_shapes	2			Ambiguous_Side3_shapes
celltype_2_Layer6	celltype_2_Layer6	77								celltype_3_Layer6	celltype_3_WM	8													Ambiguous_MPN_shapes	Inhibitory_BNST1_shapes	2			Cartilage_Face_shapes	GI tract_Belly_shapes	1			Ambiguous_StHy_shapes	Microglia_Unlabel	1			Ambiguous_MPN_shapes	Excitatory_MAP2_shapes	1		Cartilage_Face_shapes	Mucosal epithelium_Back_shapes	1			Ambiguous_Side3_shapes
celltype_2_Layer6	celltype_2_WM	45								celltype_3_WM	celltype_0_Layer6	1													Ambiguous_MPN_shapes	Inhibitory_MAP2_shapes	2			Cartilage_Face_shapes	Heart_Heart_shapes	10			Ambiguous_StHy_shapes	OD Immature 1_BNST1_shapes	1			Ambiguous_MPN_shapes	Excitatory_MPA1_shapes	2		Cartilage_Face_shapes	Mucosal epithelium_Belly_shapes	1			Ambiguous_Side3_shapes
celltype_2_Layer6	celltype_3_WM	7								celltype_3_WM	celltype_2_Layer6	1													Ambiguous_MPN_shapes	Inhibitory_MPA1_shapes	9			Cartilage_Face_shapes	Heart_Unlabel	1			Ambiguous_StHy_shapes	OD Immature 1_StHy_shapes	1			Ambiguous_MPN_shapes	Excitatory_MPN_shapes	2		Cartilage_Face_shapes	Mucosal epithelium_Face_shapes	10			Ambiguous_StHy_shapes
celltype_2_WM	celltype_2_Layer1	2								celltype_3_WM	celltype_3_Layer6	6													Ambiguous_MPN_shapes	Inhibitory_MPN_shapes	10			Cartilage_Face_shapes	Jaw and tooth_Brain_shapes	3			Ambiguous_StHy_shapes	OD Mature 2_StHy_shapes	1			Ambiguous_MPN_shapes	Excitatory_Side2_shapes	1		Cartilage_Face_shapes	Muscle_Back_shapes	7			Ambiguous_StHy_shapes
celltype_2_WM	celltype_2_Layer2	1								celltype_3_WM	celltype_3_WM	600													Ambiguous_MPN_shapes	Inhibitory_PaAP_shapes	1			Cartilage_Face_shapes	Jaw and tooth_Face_shapes	336			Ambiguous_StHy_shapes	Pericytes_StHy_shapes	1			Ambiguous_MPN_shapes	Inhibitory_BNST1_shapes	2		Cartilage_Face_shapes	Muscle_Belly_shapes	2			Ambiguous_StHy_shapes
celltype_2_WM	celltype_2_Layer6	3																							Ambiguous_MPN_shapes	Inhibitory_Pe_shapes	2			Cartilage_Face_shapes	Liver_Back_shapes	4			Ambiguous_Unlabel	Ambiguous_Side2_shapes	2			Ambiguous_MPN_shapes	Inhibitory_MAP2_shapes	3		Cartilage_Face_shapes	Muscle_Face_shapes	34			Ambiguous_StHy_shapes
celltype_2_WM	celltype_2_WM	7																							Ambiguous_MPN_shapes	Inhibitory_Side1_shapes	1			Cartilage_Face_shapes	Liver_Belly_shapes	2			Ambiguous_Unlabel	Astrocyte_StHy_shapes	1			Ambiguous_MPN_shapes	Inhibitory_MPA1_shapes	6		Cartilage_Face_shapes	Muscle_Lung_shapes	1			Ambiguous_StHy_shapes
celltype_2_WM	celltype_3_WM	7																							Ambiguous_MPN_shapes	Inhibitory_Side2_shapes	5			Cartilage_Face_shapes	Liver_Liver_shapes	28			Ambiguous_Unlabel	Ependymal_Pe_shapes	1			Ambiguous_MPN_shapes	Inhibitory_MPN_shapes	16		Cartilage_Face_shapes	Pancreas_Belly_shapes	1			Ambiguous_StHy_shapes
celltype_3_Layer6	celltype_2_Layer1	2																							Ambiguous_MPN_shapes	Inhibitory_StHy_shapes	1			Cartilage_Face_shapes	Lung_Belly_shapes	2			Ambiguous_Unlabel	Excitatory_Pe_shapes	1			Ambiguous_MPN_shapes	Inhibitory_PaAP_shapes	1		Cartilage_Face_shapes	Smooth muscle_Belly_shapes	4			Ambiguous_StHy_shapes
celltype_3_Layer6	celltype_2_Layer6	4																							Ambiguous_MPN_shapes	Inhibitory_Unlabel	2			Cartilage_Face_shapes	Lung_Face_shapes	5			Ambiguous_Unlabel	Inhibitory_Side2_shapes	1			Ambiguous_MPN_shapes	Inhibitory_Pe_shapes	1		Cartilage_Face_shapes	Smooth muscle_Brain_shapes	2			Ambiguous_StHy_shapes
celltype_3_Layer6	celltype_3_Layer6	1																							Ambiguous_MPN_shapes	Microglia_AVPe_shapes	1			Cartilage_Face_shapes	Lung_Lung_shapes	2			Ambiguous_Unlabel	Inhibitory_Silde3_shapes	1			Ambiguous_MPN_shapes	Inhibitory_Side2_shapes	6		Cartilage_Face_shapes	Smooth muscle_Face_shapes	1			Ambiguous_StHy_shapes
celltype_3_Layer6	celltype_3_WM	9																							Ambiguous_MPN_shapes	OD Immature 1_MAP2_shapes	1			Cartilage_Face_shapes	Meninges_Back_shapes	181			Ambiguous_Unlabel	Inhibitory_StHy_shapes	1			Ambiguous_MPN_shapes	Inhibitory_StHy_shapes	2		Cartilage_Face_shapes	Sympathetic nerve_Back_shapes	1			Ambiguous_StHy_shapes
celltype_3_WM	celltype_0_Layer6	2																							Ambiguous_MPN_shapes	OD Mature 2_BNST1_shapes	2			Cartilage_Face_shapes	Meninges_Brain_shapes	365			Astrocyte_ACA_shapes	Ambiguous_ACA_shapes	5			Ambiguous_MPN_shapes	Microglia_MPN_shapes	1		Cartilage_Heart_shapes	Connective tissue_Face_shapes	1			Ambiguous_StHy_shapes
celltype_3_WM	celltype_2_Layer6	1																							Ambiguous_MPN_shapes	OD Mature 2_MPA1_shapes	2			Cartilage_Face_shapes	Meninges_Face_shapes	2			Astrocyte_ACA_shapes	Astrocyte_ACA_shapes	2			Ambiguous_MPN_shapes	OD Mature 2_BNST1_shapes	1		Cartilage_Heart_shapes	Heart_Heart_shapes	1			Ambiguous_StHy_shapes
celltype_3_WM	celltype_2_WM	3																							Ambiguous_PaAP_shapes	Astrocyte_AVPe_shapes	1			Cartilage_Face_shapes	Mucosal epithelium_Face_shapes	5			Astrocyte_ACA_shapes	Astrocyte_Silde3_shapes	1			Ambiguous_MPN_shapes	OD Mature 2_MAP2_shapes	1		Cartilage_Heart_shapes	Meninges_Back_shapes	2			Ambiguous_StHy_shapes
celltype_3_WM	celltype_3_Layer6	7																							Ambiguous_PaAP_shapes	Endothelial 1_BNST1_shapes	1			Cartilage_Face_shapes	Muscle_Back_shapes	3			Astrocyte_ACA_shapes	Endothelial 1_ACA_shapes	1			Ambiguous_MPN_shapes	OD Mature 2_MPA1_shapes	3		Cartilage_Heart_shapes	Meninges_Brain_shapes	1			Ambiguous_StHy_shapes
celltype_3_WM	celltype_3_WM	595																							Ambiguous_PaAP_shapes	Excitatory_ACA_shapes	1			Cartilage_Face_shapes	Muscle_Belly_shapes	2			Astrocyte_ACA_shapes	Endothelial 1_Silde3_shapes	1			Ambiguous_PaAP_shapes	Astrocyte_MPA1_shapes	1		Cartilage_Liver_shapes	Cartilage_Face_shapes	1			Ambiguous_StHy_shapes
																									Ambiguous_PaAP_shapes	Excitatory_BNST1_shapes	1			Cartilage_Face_shapes	Muscle_Face_shapes	11			Astrocyte_ACA_shapes	Endothelial 3_Unlabel	1			Ambiguous_PaAP_shapes	Endothelial 1_BNST1_shapes	1		Cartilage_Liver_shapes	Connective tissue_Back_shapes	1			Ambiguous_StHy_shapes
																									Ambiguous_PaAP_shapes	Excitatory_MAP2_shapes	1			Cartilage_Face_shapes	Pancreas_Belly_shapes	1			Astrocyte_ACA_shapes	Excitatory_ACA_shapes	13			Ambiguous_PaAP_shapes	Excitatory_ACA_shapes	1		Cartilage_Liver_shapes	Connective tissue_Face_shapes	1			Ambiguous_StHy_shapes
																									Ambiguous_PaAP_shapes	Excitatory_StHy_shapes	2			Cartilage_Face_shapes	Smooth muscle_Belly_shapes	2			Astrocyte_ACA_shapes	Excitatory_AVPe_shapes	2			Ambiguous_PaAP_shapes	Excitatory_BNST1_shapes	1		Cartilage_Liver_shapes	Meninges_Back_shapes	3			Ambiguous_StHy_shapes
																									Ambiguous_PaAP_shapes	Inhibitory_ACA_shapes	1			Cartilage_Face_shapes	Smooth muscle_Brain_shapes	1			Astrocyte_ACA_shapes	Excitatory_Silde3_shapes	3			Ambiguous_PaAP_shapes	Excitatory_MAP2_shapes	1		Cartilage_Liver_shapes	Smooth muscle_Belly_shapes	1			Ambiguous_Unlabel
																									Ambiguous_PaAP_shapes	Inhibitory_BNST1_shapes	1			Cartilage_Face_shapes	Smooth muscle_Face_shapes	7			Astrocyte_ACA_shapes	Excitatory_Unlabel	2			Ambiguous_PaAP_shapes	Excitatory_StHy_shapes	1		Cartilage_Lung_shapes	Cartilage primordium_Back_shapes	1			Ambiguous_Unlabel
																									Ambiguous_PaAP_shapes	Inhibitory_MPN_shapes	1			Cartilage_Heart_shapes	Adipose tissue_Back_shapes	1			Astrocyte_ACA_shapes	Inhibitory_ACA_shapes	11			Ambiguous_PaAP_shapes	Inhibitory_ACA_shapes	1		Cartilage_Lung_shapes	Cartilage primordium_Face_shapes	1			Ambiguous_Unlabel
																									Ambiguous_PaAP_shapes	Inhibitory_PaAP_shapes	1			Cartilage_Heart_shapes	Heart_Heart_shapes	3			Astrocyte_ACA_shapes	OD Mature 1_ACA_shapes	2			Ambiguous_PaAP_shapes	Inhibitory_BNST1_shapes	2		Cartilage_Lung_shapes	Cartilage_Back_shapes	2			Ambiguous_Unlabel
																									Ambiguous_PaAP_shapes	Inhibitory_Side2_shapes	1			Cartilage_Heart_shapes	Liver_Liver_shapes	1			Astrocyte_ACA_shapes	OD Mature 2_ACA_shapes	4			Ambiguous_PaAP_shapes	Inhibitory_MPN_shapes	1		Cartilage_Lung_shapes	Cartilage_Face_shapes	1			Ambiguous_Unlabel
																									Ambiguous_PaAP_shapes	OD Immature 1_BNST1_shapes	1			Cartilage_Liver_shapes	Connective tissue_Back_shapes	1			Astrocyte_ACA_shapes	OD Mature 4_ACA_shapes	1			Ambiguous_PaAP_shapes	Inhibitory_PaAP_shapes	1		Cartilage_Lung_shapes	Connective tissue_Belly_shapes	1			Ambiguous_Unlabel
																									Ambiguous_Pe_shapes	Ambiguous_BNST1_shapes	1			Cartilage_Liver_shapes	Connective tissue_Face_shapes	1			Astrocyte_AVPe_shapes	Ambiguous_AVPe_shapes	7			Ambiguous_PaAP_shapes	Inhibitory_Side2_shapes	1		Cartilage_Lung_shapes	Connective tissue_Face_shapes	1			Ambiguous_Unlabel
																									Ambiguous_Pe_shapes	Ambiguous_Side1_shapes	1			Cartilage_Liver_shapes	Liver_Liver_shapes	2			Astrocyte_AVPe_shapes	Ambiguous_Silde3_shapes	1			Ambiguous_PaAP_shapes	OD Immature 1_BNST1_shapes	1		Cartilage_Lung_shapes	Dorsal root ganglion_Lung_shapes	1			Astrocyte_ACA_shapes
																									Ambiguous_Pe_shapes	Astrocyte_ACA_shapes	1			Cartilage_Liver_shapes	Meninges_Back_shapes	1			Astrocyte_AVPe_shapes	Astrocyte_AVPe_shapes	10			Ambiguous_Pe_shapes	Ambiguous_ACA_shapes	1		Cartilage_Lung_shapes	GI tract_Belly_shapes	1			Astrocyte_ACA_shapes
																									Ambiguous_Pe_shapes	Astrocyte_PaAP_shapes	2			Cartilage_Liver_shapes	Meninges_Brain_shapes	1			Astrocyte_AVPe_shapes	Endothelial 1_AVPe_shapes	7			Ambiguous_Pe_shapes	Ambiguous_MPA1_shapes	1		Cartilage_Lung_shapes	Lung_Lung_shapes	3			Astrocyte_ACA_shapes
																									Ambiguous_Pe_shapes	Astrocyte_StHy_shapes	1			Cartilage_Liver_shapes	Smooth muscle_Belly_shapes	1			Astrocyte_AVPe_shapes	Endothelial 2_AVPe_shapes	1			Ambiguous_Pe_shapes	Astrocyte_MPA1_shapes	1		Cartilage_Lung_shapes	Meninges_Back_shapes	9			Astrocyte_ACA_shapes
																									Ambiguous_Pe_shapes	Excitatory_MPA1_shapes	1			Cartilage_Lung_shapes	Cartilage_Back_shapes	1			Astrocyte_AVPe_shapes	Endothelial 3_AVPe_shapes	2			Ambiguous_Pe_shapes	Astrocyte_PaAP_shapes	1		Cartilage_Lung_shapes	Meninges_Brain_shapes	5			Astrocyte_ACA_shapes
																									Ambiguous_Pe_shapes	Inhibitory_StHy_shapes	3			Cartilage_Lung_shapes	Cartilage_Face_shapes	2			Astrocyte_AVPe_shapes	Ependymal_AVPe_shapes	2			Ambiguous_Pe_shapes	Astrocyte_StHy_shapes	1		Cartilage_Lung_shapes	Smooth muscle_Belly_shapes	1			Astrocyte_AVPe_shapes
																									Ambiguous_Pe_shapes	Microglia_BNST1_shapes	1			Cartilage_Lung_shapes	Connective tissue_Belly_shapes	2			Astrocyte_AVPe_shapes	Ependymal_Pe_shapes	3			Ambiguous_Pe_shapes	Excitatory_MPA1_shapes	1		Cartilage_Lung_shapes	Sympathetic nerve_Back_shapes	1			Astrocyte_AVPe_shapes
																									Ambiguous_Pe_shapes	Pericytes_MPA1_shapes	1			Cartilage_Lung_shapes	Connective tissue_Face_shapes	2			Astrocyte_AVPe_shapes	Ependymal_Unlabel	1			Ambiguous_Pe_shapes	Inhibitory_MAP2_shapes	1		Cartilage_Lung_shapes	Sympathetic nerve_Lung_shapes	1			Astrocyte_AVPe_shapes
																									Ambiguous_Side1_shapes	Ambiguous_ACA_shapes	3			Cartilage_Lung_shapes	GI tract_Belly_shapes	1			Astrocyte_AVPe_shapes	Excitatory_AVPe_shapes	22			Ambiguous_Pe_shapes	Inhibitory_MPA1_shapes	1		Cartilage_Unlabel	Cartilage primordium_Back_shapes	1			Astrocyte_AVPe_shapes
																									Ambiguous_Side1_shapes	Ambiguous_BNST1_shapes	3			Cartilage_Lung_shapes	Heart_Heart_shapes	1			Astrocyte_AVPe_shapes	Excitatory_Silde3_shapes	2			Ambiguous_Pe_shapes	Inhibitory_Side2_shapes	1		Cartilage_Unlabel	Cartilage_Face_shapes	1			Astrocyte_AVPe_shapes
																									Ambiguous_Side1_shapes	Ambiguous_MAP2_shapes	4			Cartilage_Lung_shapes	Lung_Lung_shapes	1			Astrocyte_AVPe_shapes	Inhibitory_ACA_shapes	1			Ambiguous_Pe_shapes	Inhibitory_StHy_shapes	1		Cartilage_Unlabel	Connective tissue_Back_shapes	1			Astrocyte_AVPe_shapes
																									Ambiguous_Side1_shapes	Ambiguous_MPA1_shapes	1			Cartilage_Lung_shapes	Meninges_Back_shapes	9			Astrocyte_AVPe_shapes	Inhibitory_AVPe_shapes	4			Ambiguous_Pe_shapes	OD Mature 2_BNST1_shapes	1		Cartilage_Unlabel	Connective tissue_Belly_shapes	1			Astrocyte_BNST1_shapes
																									Ambiguous_Side1_shapes	Ambiguous_MPN_shapes	1			Cartilage_Lung_shapes	Meninges_Brain_shapes	7			Astrocyte_AVPe_shapes	Inhibitory_Side2_shapes	1			Ambiguous_Pe_shapes	Pericytes_MPA1_shapes	1		Cartilage_Unlabel	Jaw and tooth_Face_shapes	1			Astrocyte_BNST1_shapes
																									Ambiguous_Side1_shapes	Ambiguous_Side1_shapes	1			Cartilage_Lung_shapes	Smooth muscle_Belly_shapes	1			Astrocyte_AVPe_shapes	OD Immature 1_AVPe_shapes	1			Ambiguous_Side1_shapes	Ambiguous_ACA_shapes	1		Choroid plexus_Brain_shapes	Brain_Brain_shapes	14			Astrocyte_BNST1_shapes
																									Ambiguous_Side1_shapes	Astrocyte_Side2_shapes	1			Cartilage_Lung_shapes	Sympathetic nerve_Back_shapes	2			Astrocyte_AVPe_shapes	OD Mature 2_AVPe_shapes	1			Ambiguous_Side1_shapes	Ambiguous_BNST1_shapes	2		Choroid plexus_Brain_shapes	Cartilage primordium_Back_shapes	1			Astrocyte_BNST1_shapes
																									Ambiguous_Side1_shapes	Endothelial 1_MPA1_shapes	1			Cartilage_Unlabel	Cartilage primordium_Back_shapes	1			Astrocyte_AVPe_shapes	Pericytes_AVPe_shapes	1			Ambiguous_Side1_shapes	Ambiguous_MAP2_shapes	2		Choroid plexus_Brain_shapes	Cartilage primordium_Face_shapes	15			Astrocyte_BNST1_shapes
																									Ambiguous_Side1_shapes	Endothelial 1_Side2_shapes	1			Cartilage_Unlabel	Cartilage_Back_shapes	1			Astrocyte_BNST1_shapes	Ambiguous_BNST1_shapes	14			Ambiguous_Side1_shapes	Ambiguous_MPA1_shapes	1		Choroid plexus_Brain_shapes	Cartilage_Back_shapes	13			Astrocyte_BNST1_shapes
																									Ambiguous_Side1_shapes	Excitatory_PaAP_shapes	1			Cartilage_Unlabel	Connective tissue_Back_shapes	1			Astrocyte_BNST1_shapes	Ambiguous_Silde3_shapes	1			Ambiguous_Side1_shapes	Ambiguous_MPN_shapes	1		Choroid plexus_Brain_shapes	Cartilage_Brain_shapes	1			Astrocyte_BNST1_shapes
																									Ambiguous_Side1_shapes	Excitatory_Side1_shapes	1			Cartilage_Unlabel	Connective tissue_Belly_shapes	1			Astrocyte_BNST1_shapes	Astrocyte_BNST1_shapes	18			Ambiguous_Side1_shapes	Ambiguous_Side1_shapes	2		Choroid plexus_Brain_shapes	Cartilage_Face_shapes	6			Astrocyte_BNST1_shapes
																									Ambiguous_Side1_shapes	Inhibitory_BNST1_shapes	9			Cartilage_Unlabel	Jaw and tooth_Face_shapes	1			Astrocyte_BNST1_shapes	Astrocyte_Silde3_shapes	1			Ambiguous_Side1_shapes	Ambiguous_Silde3_shapes	1		Choroid plexus_Brain_shapes	Choroid plexus_Brain_shapes	120			Astrocyte_BNST1_shapes
																									Ambiguous_Side1_shapes	Inhibitory_MAP2_shapes	2			Choroid plexus_Brain_shapes	Brain_Brain_shapes	40			Astrocyte_BNST1_shapes	Endothelial 1_BNST1_shapes	7			Ambiguous_Side1_shapes	Astrocyte_BNST1_shapes	2		Choroid plexus_Brain_shapes	Connective tissue_Back_shapes	4			Astrocyte_BNST1_shapes
																									Ambiguous_Side1_shapes	Inhibitory_Unlabel	1			Choroid plexus_Brain_shapes	Cartilage primordium_Face_shapes	8			Astrocyte_BNST1_shapes	Excitatory_BNST1_shapes	14			Ambiguous_Side1_shapes	Astrocyte_Side2_shapes	1		Choroid plexus_Brain_shapes	Connective tissue_Belly_shapes	6			Astrocyte_BNST1_shapes
																									Ambiguous_Side1_shapes	OD Mature 2_ACA_shapes	1			Choroid plexus_Brain_shapes	Cartilage_Back_shapes	35			Astrocyte_BNST1_shapes	Excitatory_Side2_shapes	2			Ambiguous_Side1_shapes	Endothelial 1_Side2_shapes	1		Choroid plexus_Brain_shapes	Connective tissue_Brain_shapes	5			Astrocyte_BNST1_shapes
																									Ambiguous_Side2_shapes	Ambiguous_ACA_shapes	2			Choroid plexus_Brain_shapes	Choroid plexus_Brain_shapes	81			Astrocyte_BNST1_shapes	Excitatory_Silde3_shapes	2			Ambiguous_Side1_shapes	Excitatory_MAP2_shapes	1		Choroid plexus_Brain_shapes	Connective tissue_Face_shapes	13			Astrocyte_BNST1_shapes
																									Ambiguous_Side2_shapes	Ambiguous_BNST1_shapes	10			Choroid plexus_Brain_shapes	Connective tissue_Back_shapes	2			Astrocyte_BNST1_shapes	Inhibitory_ACA_shapes	1			Ambiguous_Side1_shapes	Excitatory_PaAP_shapes	1		Choroid plexus_Brain_shapes	Heart_Heart_shapes	1			Astrocyte_MAP2_shapes
																									Ambiguous_Side2_shapes	Ambiguous_MAP2_shapes	1			Choroid plexus_Brain_shapes	Connective tissue_Belly_shapes	3			Astrocyte_BNST1_shapes	Inhibitory_BNST1_shapes	57			Ambiguous_Side1_shapes	Excitatory_Side1_shapes	1		Choroid plexus_Brain_shapes	Inner ear_Brain_shapes	28			Astrocyte_MAP2_shapes
																									Ambiguous_Side2_shapes	Ambiguous_MPA1_shapes	5			Choroid plexus_Brain_shapes	Connective tissue_Brain_shapes	2			Astrocyte_BNST1_shapes	Inhibitory_Side2_shapes	1			Ambiguous_Side1_shapes	Inhibitory_BNST1_shapes	5		Choroid plexus_Brain_shapes	Jaw and tooth_Face_shapes	6			Astrocyte_MAP2_shapes
																									Ambiguous_Side2_shapes	Ambiguous_PaAP_shapes	2			Choroid plexus_Brain_shapes	Connective tissue_Face_shapes	5			Astrocyte_BNST1_shapes	Inhibitory_Silde3_shapes	2			Ambiguous_Side1_shapes	Inhibitory_MAP2_shapes	1		Choroid plexus_Brain_shapes	Lung_Lung_shapes	3			Astrocyte_MAP2_shapes
																									Ambiguous_Side2_shapes	Ambiguous_Side2_shapes	4			Choroid plexus_Brain_shapes	Dorsal root ganglion_Back_shapes	1			Astrocyte_BNST1_shapes	Microglia_BNST1_shapes	1			Ambiguous_Side1_shapes	Inhibitory_MPA1_shapes	1		Choroid plexus_Brain_shapes	Meninges_Back_shapes	5			Astrocyte_MAP2_shapes
																									Ambiguous_Side2_shapes	Ambiguous_StHy_shapes	1			Choroid plexus_Brain_shapes	Epidermis_Brain_shapes	1			Astrocyte_BNST1_shapes	OD Immature 1_BNST1_shapes	3			Ambiguous_Side1_shapes	Inhibitory_Side1_shapes	2		Choroid plexus_Brain_shapes	Meninges_Brain_shapes	15			Astrocyte_MAP2_shapes
																									Ambiguous_Side2_shapes	Astrocyte_ACA_shapes	3			Choroid plexus_Brain_shapes	GI tract_Belly_shapes	1			Astrocyte_BNST1_shapes	OD Mature 1_BNST1_shapes	1			Ambiguous_Side1_shapes	Inhibitory_Side2_shapes	1		Choroid plexus_Brain_shapes	Mucosal epithelium_Back_shapes	1			Astrocyte_MAP2_shapes
																									Ambiguous_Side2_shapes	Astrocyte_MAP2_shapes	3			Choroid plexus_Brain_shapes	Heart_Heart_shapes	2			Astrocyte_BNST1_shapes	OD Mature 1_Silde3_shapes	1			Ambiguous_Side1_shapes	Inhibitory_Unlabel	1		Choroid plexus_Brain_shapes	Mucosal epithelium_Face_shapes	2			Astrocyte_MAP2_shapes
																									Ambiguous_Side2_shapes	Astrocyte_StHy_shapes	2			Choroid plexus_Brain_shapes	Inner ear_Brain_shapes	27			Astrocyte_BNST1_shapes	OD Mature 2_BNST1_shapes	10			Ambiguous_Side1_shapes	OD Mature 2_BNST1_shapes	1		Choroid plexus_Brain_shapes	Olfactory epithelium_Face_shapes	2			Astrocyte_MAP2_shapes
																									Ambiguous_Side2_shapes	Astrocyte_Unlabel	1			Choroid plexus_Brain_shapes	Jaw and tooth_Face_shapes	13			Astrocyte_BNST1_shapes	OD Mature 2_Silde3_shapes	3			Ambiguous_Side1_shapes	OD Mature 2_MPA1_shapes	1		Choroid plexus_Brain_shapes	Smooth muscle_Belly_shapes	6			Astrocyte_MPA1_shapes
																									Ambiguous_Side2_shapes	Endothelial 1_MAP2_shapes	1			Choroid plexus_Brain_shapes	Kidney_Liver_shapes	1			Astrocyte_BNST1_shapes	Pericytes_BNST1_shapes	1			Ambiguous_Side1_shapes	OD Mature 2_Silde3_shapes	1		Choroid plexus_Brain_shapes	Smooth muscle_Face_shapes	1			Astrocyte_MPA1_shapes
																									Ambiguous_Side2_shapes	Excitatory_ACA_shapes	2			Choroid plexus_Brain_shapes	Lung_Lung_shapes	1			Astrocyte_MAP2_shapes	Ambiguous_MAP2_shapes	6			Ambiguous_Side2_shapes	Ambiguous_BNST1_shapes	7		Choroid plexus_Brain_shapes	Spinal cord_Back_shapes	2			Astrocyte_MPA1_shapes
																									Ambiguous_Side2_shapes	Excitatory_AVPe_shapes	1			Choroid plexus_Brain_shapes	Meninges_Back_shapes	1			Astrocyte_MAP2_shapes	Astrocyte_MAP2_shapes	4			Ambiguous_Side2_shapes	Ambiguous_MAP2_shapes	1		Choroid plexus_Face_shapes	Jaw and tooth_Face_shapes	1			Astrocyte_MPA1_shapes
																									Ambiguous_Side2_shapes	Excitatory_MPA1_shapes	1			Choroid plexus_Brain_shapes	Meninges_Brain_shapes	16			Astrocyte_MAP2_shapes	Endothelial 1_MAP2_shapes	6			Ambiguous_Side2_shapes	Ambiguous_MPA1_shapes	3		Connective tissue_Back_shapes	Adipose tissue_Back_shapes	42			Astrocyte_MPA1_shapes
																									Ambiguous_Side2_shapes	Excitatory_MPN_shapes	1			Choroid plexus_Brain_shapes	Mucosal epithelium_Face_shapes	6			Astrocyte_MAP2_shapes	Endothelial 2_MAP2_shapes	1			Ambiguous_Side2_shapes	Ambiguous_MPN_shapes	1		Connective tissue_Back_shapes	Adipose tissue_Brain_shapes	8			Astrocyte_MPA1_shapes
																									Ambiguous_Side2_shapes	Excitatory_Side2_shapes	2			Choroid plexus_Brain_shapes	Olfactory epithelium_Face_shapes	15			Astrocyte_MAP2_shapes	Endothelial 3_MAP2_shapes	1			Ambiguous_Side2_shapes	Ambiguous_Side1_shapes	1		Connective tissue_Back_shapes	Adipose tissue_Face_shapes	6			Astrocyte_MPA1_shapes
																									Ambiguous_Side2_shapes	Excitatory_StHy_shapes	2			Choroid plexus_Brain_shapes	Pancreas_Belly_shapes	5			Astrocyte_MAP2_shapes	Excitatory_MAP2_shapes	13			Ambiguous_Side2_shapes	Ambiguous_Side2_shapes	6		Connective tissue_Back_shapes	Adrenal gland_Liver_shapes	5			Astrocyte_MPA1_shapes
																									Ambiguous_Side2_shapes	Inhibitory_ACA_shapes	1			Choroid plexus_Brain_shapes	Smooth muscle_Belly_shapes	4			Astrocyte_MAP2_shapes	Inhibitory_MAP2_shapes	43			Ambiguous_Side2_shapes	Ambiguous_StHy_shapes	2		Connective tissue_Back_shapes	Blood vessel_Heart_shapes	26			Astrocyte_MPA1_shapes
																									Ambiguous_Side2_shapes	Inhibitory_AVPe_shapes	1			Choroid plexus_Face_shapes	Connective tissue_Face_shapes	1			Astrocyte_MAP2_shapes	Microglia_MAP2_shapes	2			Ambiguous_Side2_shapes	Astrocyte_ACA_shapes	2		Connective tissue_Back_shapes	Blood vessel_Liver_shapes	2			Astrocyte_MPA1_shapes
																									Ambiguous_Side2_shapes	Inhibitory_BNST1_shapes	15			Connective tissue_Back_shapes	Adipose tissue_Back_shapes	50			Astrocyte_MAP2_shapes	OD Immature 2_MAP2_shapes	1			Ambiguous_Side2_shapes	Astrocyte_BNST1_shapes	3		Connective tissue_Back_shapes	Brain_Back_shapes	1			Astrocyte_MPA1_shapes
																									Ambiguous_Side2_shapes	Inhibitory_MAP2_shapes	1			Connective tissue_Back_shapes	Adipose tissue_Brain_shapes	9			Astrocyte_MAP2_shapes	OD Mature 1_MAP2_shapes	1			Ambiguous_Side2_shapes	Astrocyte_MAP2_shapes	1		Connective tissue_Back_shapes	Brain_Brain_shapes	3			Astrocyte_MPN_shapes
																									Ambiguous_Side2_shapes	Inhibitory_MPA1_shapes	1			Connective tissue_Back_shapes	Adipose tissue_Face_shapes	8			Astrocyte_MAP2_shapes	OD Mature 2_MAP2_shapes	4			Ambiguous_Side2_shapes	Astrocyte_StHy_shapes	1		Connective tissue_Back_shapes	Cartilage primordium_Back_shapes	178			Astrocyte_MPN_shapes
																									Ambiguous_Side2_shapes	Inhibitory_MPN_shapes	2			Connective tissue_Back_shapes	Adrenal gland_Liver_shapes	4			Astrocyte_MAP2_shapes	Pericytes_MAP2_shapes	11			Ambiguous_Side2_shapes	Astrocyte_Unlabel	1		Connective tissue_Back_shapes	Cartilage primordium_Face_shapes	20			Astrocyte_MPN_shapes
																									Ambiguous_Side2_shapes	Inhibitory_Side1_shapes	1			Connective tissue_Back_shapes	Blood vessel_Heart_shapes	18			Astrocyte_MPA1_shapes	Ambiguous_MAP2_shapes	5			Ambiguous_Side2_shapes	Endothelial 1_BNST1_shapes	1		Connective tissue_Back_shapes	Cartilage_Back_shapes	71			Astrocyte_MPN_shapes
																									Ambiguous_Side2_shapes	Inhibitory_Side2_shapes	13			Connective tissue_Back_shapes	Blood vessel_Liver_shapes	1			Astrocyte_MPA1_shapes	Ambiguous_MPA1_shapes	8			Ambiguous_Side2_shapes	Endothelial 2_Side2_shapes	1		Connective tissue_Back_shapes	Cartilage_Face_shapes	22			Astrocyte_MPN_shapes
																									Ambiguous_Side2_shapes	Inhibitory_StHy_shapes	2			Connective tissue_Back_shapes	Brain_Brain_shapes	10			Astrocyte_MPA1_shapes	Astrocyte_MAP2_shapes	3			Ambiguous_Side2_shapes	Excitatory_ACA_shapes	1		Connective tissue_Back_shapes	Cartilage_Heart_shapes	1			Astrocyte_MPN_shapes
																									Ambiguous_Side2_shapes	Microglia_MAP2_shapes	1			Connective tissue_Back_shapes	Cartilage primordium_Back_shapes	176			Astrocyte_MPA1_shapes	Astrocyte_MPA1_shapes	9			Ambiguous_Side2_shapes	Excitatory_AVPe_shapes	2		Connective tissue_Back_shapes	Connective tissue_Back_shapes	2190			Astrocyte_MPN_shapes
																									Ambiguous_Side2_shapes	OD Immature 1_AVPe_shapes	1			Connective tissue_Back_shapes	Cartilage primordium_Face_shapes	17			Astrocyte_MPA1_shapes	Endothelial 1_MAP2_shapes	1			Ambiguous_Side2_shapes	Excitatory_MAP2_shapes	1		Connective tissue_Back_shapes	Connective tissue_Belly_shapes	162			Astrocyte_MPN_shapes
																									Ambiguous_Side2_shapes	OD Immature 1_BNST1_shapes	2			Connective tissue_Back_shapes	Cartilage primordium_Lung_shapes	1			Astrocyte_MPA1_shapes	Endothelial 1_MPA1_shapes	4			Ambiguous_Side2_shapes	Excitatory_MPA1_shapes	2		Connective tissue_Back_shapes	Connective tissue_Brain_shapes	4			Astrocyte_MPN_shapes
																									Ambiguous_Side2_shapes	OD Mature 2_ACA_shapes	1			Connective tissue_Back_shapes	Cartilage_Back_shapes	91			Astrocyte_MPA1_shapes	Endothelial 2_MAP2_shapes	1			Ambiguous_Side2_shapes	Excitatory_Side2_shapes	4		Connective tissue_Back_shapes	Connective tissue_Face_shapes	219			Astrocyte_PaAP_shapes
																									Ambiguous_Side2_shapes	OD Mature 2_BNST1_shapes	1			Connective tissue_Back_shapes	Cartilage_Face_shapes	16			Astrocyte_MPA1_shapes	Excitatory_MAP2_shapes	3			Ambiguous_Side2_shapes	Excitatory_StHy_shapes	1		Connective tissue_Back_shapes	Connective tissue_Heart_shapes	7			Astrocyte_PaAP_shapes
																									Ambiguous_Side3_shapes	Ambiguous_AVPe_shapes	1			Connective tissue_Back_shapes	Cartilage_Heart_shapes	3			Astrocyte_MPA1_shapes	Excitatory_MPA1_shapes	15			Ambiguous_Side2_shapes	Inhibitory_AVPe_shapes	1		Connective tissue_Back_shapes	Connective tissue_Liver_shapes	4			Astrocyte_PaAP_shapes
																									Ambiguous_Side3_shapes	Ambiguous_BNST1_shapes	2			Connective tissue_Back_shapes	Connective tissue_Back_shapes	2159			Astrocyte_MPA1_shapes	Inhibitory_MAP2_shapes	9			Ambiguous_Side2_shapes	Inhibitory_BNST1_shapes	19		Connective tissue_Back_shapes	Connective tissue_Lung_shapes	10			Astrocyte_PaAP_shapes
																									Ambiguous_Side3_shapes	Astrocyte_AVPe_shapes	1			Connective tissue_Back_shapes	Connective tissue_Belly_shapes	185			Astrocyte_MPA1_shapes	Inhibitory_MPA1_shapes	25			Ambiguous_Side2_shapes	Inhibitory_MAP2_shapes	1		Connective tissue_Back_shapes	Connective tissue_Unlabel	1			Astrocyte_Pe_shapes
																									Ambiguous_Side3_shapes	Excitatory_ACA_shapes	1			Connective tissue_Back_shapes	Connective tissue_Brain_shapes	6			Astrocyte_MPA1_shapes	Inhibitory_MPN_shapes	2			Ambiguous_Side2_shapes	Inhibitory_MPN_shapes	2		Connective tissue_Back_shapes	Dorsal root ganglion_Back_shapes	146			Astrocyte_Pe_shapes
																									Ambiguous_Side3_shapes	Excitatory_AVPe_shapes	7			Connective tissue_Back_shapes	Connective tissue_Face_shapes	228			Astrocyte_MPA1_shapes	Inhibitory_Side1_shapes	1			Ambiguous_Side2_shapes	Inhibitory_Side2_shapes	12		Connective tissue_Back_shapes	Dorsal root ganglion_Face_shapes	2			Astrocyte_Pe_shapes
																									Ambiguous_Side3_shapes	Excitatory_BNST1_shapes	1			Connective tissue_Back_shapes	Connective tissue_Heart_shapes	12			Astrocyte_MPA1_shapes	Inhibitory_StHy_shapes	1			Ambiguous_Side2_shapes	Inhibitory_StHy_shapes	4		Connective tissue_Back_shapes	Dorsal root ganglion_Lung_shapes	1			Astrocyte_Pe_shapes
																									Ambiguous_Side3_shapes	Excitatory_Silde3_shapes	5			Connective tissue_Back_shapes	Connective tissue_Liver_shapes	8			Astrocyte_MPA1_shapes	Inhibitory_Unlabel	1			Ambiguous_Side2_shapes	Microglia_MAP2_shapes	1		Connective tissue_Back_shapes	Epidermis_Back_shapes	26			Astrocyte_Pe_shapes
																									Ambiguous_Side3_shapes	Microglia_AVPe_shapes	1			Connective tissue_Back_shapes	Connective tissue_Lung_shapes	25			Astrocyte_MPA1_shapes	Microglia_MAP2_shapes	1			Ambiguous_Side2_shapes	OD Immature 1_AVPe_shapes	1		Connective tissue_Back_shapes	Epidermis_Brain_shapes	2			Astrocyte_Pe_shapes
																									Ambiguous_Side3_shapes	OD Mature 1_BNST1_shapes	1			Connective tissue_Back_shapes	Connective tissue_Unlabel	6			Astrocyte_MPA1_shapes	Microglia_MPA1_shapes	1			Ambiguous_Side2_shapes	OD Immature 1_BNST1_shapes	2		Connective tissue_Back_shapes	Epidermis_Face_shapes	3			Astrocyte_Pe_shapes
																									Ambiguous_Side3_shapes	OD Mature 2_BNST1_shapes	1			Connective tissue_Back_shapes	Dorsal root ganglion_Back_shapes	142			Astrocyte_MPA1_shapes	OD Immature 1_MAP2_shapes	1			Ambiguous_Side2_shapes	OD Mature 1_MAP2_shapes	1		Connective tissue_Back_shapes	Epidermis_Unlabel	1			Astrocyte_Pe_shapes
																									Ambiguous_Side3_shapes	OD Mature 2_Silde3_shapes	1			Connective tissue_Back_shapes	Dorsal root ganglion_Face_shapes	1			Astrocyte_MPA1_shapes	OD Immature 1_MPA1_shapes	2			Ambiguous_Side2_shapes	OD Mature 2_ACA_shapes	1		Connective tissue_Back_shapes	Heart_Back_shapes	7			Astrocyte_Pe_shapes
																									Ambiguous_StHy_shapes	Ambiguous_BNST1_shapes	10			Connective tissue_Back_shapes	Dorsal root ganglion_Heart_shapes	1			Astrocyte_MPA1_shapes	OD Immature 1_Side1_shapes	1			Ambiguous_Side3_shapes	Ambiguous_AVPe_shapes	1		Connective tissue_Back_shapes	Heart_Heart_shapes	44			Astrocyte_Pe_shapes
																									Ambiguous_StHy_shapes	Ambiguous_MAP2_shapes	4			Connective tissue_Back_shapes	Dorsal root ganglion_Liver_shapes	2			Astrocyte_MPA1_shapes	OD Mature 2_MPA1_shapes	3			Ambiguous_Side3_shapes	Ambiguous_BNST1_shapes	2		Connective tissue_Back_shapes	Heart_Lung_shapes	6			Astrocyte_Side1_shapes
																									Ambiguous_StHy_shapes	Ambiguous_MPA1_shapes	3			Connective tissue_Back_shapes	Epidermis_Back_shapes	37			Astrocyte_MPA1_shapes	Pericytes_MAP2_shapes	1			Ambiguous_Side3_shapes	Astrocyte_AVPe_shapes	1		Connective tissue_Back_shapes	Heart_Unlabel	1			Astrocyte_Side1_shapes
																									Ambiguous_StHy_shapes	Ambiguous_MPN_shapes	2			Connective tissue_Back_shapes	Epidermis_Belly_shapes	1			Astrocyte_MPA1_shapes	Pericytes_MPA1_shapes	1			Ambiguous_Side3_shapes	Astrocyte_Side1_shapes	1		Connective tissue_Back_shapes	Jaw and tooth_Back_shapes	2			Astrocyte_Side1_shapes
																									Ambiguous_StHy_shapes	Ambiguous_Side2_shapes	4			Connective tissue_Back_shapes	Epidermis_Brain_shapes	1			Astrocyte_MPN_shapes	Ambiguous_MPN_shapes	2			Ambiguous_Side3_shapes	Endothelial 1_AVPe_shapes	1		Connective tissue_Back_shapes	Jaw and tooth_Belly_shapes	2			Astrocyte_Side1_shapes
																									Ambiguous_StHy_shapes	Ambiguous_StHy_shapes	1			Connective tissue_Back_shapes	Epidermis_Face_shapes	2			Astrocyte_MPN_shapes	Astrocyte_MPA1_shapes	2			Ambiguous_Side3_shapes	Endothelial 1_Side1_shapes	1		Connective tissue_Back_shapes	Jaw and tooth_Brain_shapes	3			Astrocyte_Side2_shapes
																									Ambiguous_StHy_shapes	Astrocyte_AVPe_shapes	1			Connective tissue_Back_shapes	Heart_Back_shapes	12			Astrocyte_MPN_shapes	Astrocyte_MPN_shapes	2			Ambiguous_Side3_shapes	Excitatory_ACA_shapes	1		Connective tissue_Back_shapes	Jaw and tooth_Face_shapes	23			Astrocyte_Side2_shapes
																									Ambiguous_StHy_shapes	Astrocyte_Side2_shapes	1			Connective tissue_Back_shapes	Heart_Face_shapes	3			Astrocyte_MPN_shapes	Endothelial 1_MPA1_shapes	2			Ambiguous_Side3_shapes	Excitatory_AVPe_shapes	5		Connective tissue_Back_shapes	Kidney_Liver_shapes	3			Astrocyte_Side2_shapes
																									Ambiguous_StHy_shapes	Endothelial 1_AVPe_shapes	1			Connective tissue_Back_shapes	Heart_Heart_shapes	63			Astrocyte_MPN_shapes	Endothelial 1_MPN_shapes	4			Ambiguous_Side3_shapes	Excitatory_MAP2_shapes	1		Connective tissue_Back_shapes	Liver_Belly_shapes	1			Astrocyte_Side2_shapes
																									Ambiguous_StHy_shapes	Excitatory_BNST1_shapes	1			Connective tissue_Back_shapes	Heart_Lung_shapes	5			Astrocyte_MPN_shapes	Ependymal_Pe_shapes	1			Ambiguous_Side3_shapes	Excitatory_Silde3_shapes	5		Connective tissue_Back_shapes	Liver_Liver_shapes	3			Astrocyte_Side2_shapes
																									Ambiguous_StHy_shapes	Excitatory_MPA1_shapes	1			Connective tissue_Back_shapes	Heart_Unlabel	1			Astrocyte_MPN_shapes	Excitatory_MPA1_shapes	6			Ambiguous_Side3_shapes	OD Mature 1_BNST1_shapes	1		Connective tissue_Back_shapes	Lung_Back_shapes	3			Astrocyte_Side2_shapes
																									Ambiguous_StHy_shapes	Excitatory_MPN_shapes	2			Connective tissue_Back_shapes	Jaw and tooth_Back_shapes	1			Astrocyte_MPN_shapes	Excitatory_MPN_shapes	9			Ambiguous_Side3_shapes	OD Mature 2_BNST1_shapes	1		Connective tissue_Back_shapes	Lung_Face_shapes	2			Astrocyte_Side2_shapes
																									Ambiguous_StHy_shapes	Excitatory_Side2_shapes	1			Connective tissue_Back_shapes	Jaw and tooth_Belly_shapes	1			Astrocyte_MPN_shapes	Excitatory_Unlabel	1			Ambiguous_Side3_shapes	OD Mature 2_Silde3_shapes	1		Connective tissue_Back_shapes	Lung_Lung_shapes	41			Astrocyte_Side2_shapes
																									Ambiguous_StHy_shapes	Inhibitory_ACA_shapes	3			Connective tissue_Back_shapes	Jaw and tooth_Brain_shapes	4			Astrocyte_MPN_shapes	Inhibitory_MPA1_shapes	4			Ambiguous_StHy_shapes	Ambiguous_AVPe_shapes	1		Connective tissue_Back_shapes	Meninges_Back_shapes	111			Astrocyte_Side2_shapes
																									Ambiguous_StHy_shapes	Inhibitory_BNST1_shapes	25			Connective tissue_Back_shapes	Jaw and tooth_Face_shapes	29			Astrocyte_MPN_shapes	Inhibitory_MPN_shapes	31			Ambiguous_StHy_shapes	Ambiguous_BNST1_shapes	9		Connective tissue_Back_shapes	Meninges_Brain_shapes	80			Astrocyte_Side2_shapes
																									Ambiguous_StHy_shapes	Inhibitory_MAP2_shapes	3			Connective tissue_Back_shapes	Kidney_Belly_shapes	1			Astrocyte_MPN_shapes	Inhibitory_StHy_shapes	3			Ambiguous_StHy_shapes	Ambiguous_MPA1_shapes	4		Connective tissue_Back_shapes	Meninges_Face_shapes	2			Astrocyte_Side2_shapes
																									Ambiguous_StHy_shapes	Inhibitory_MPA1_shapes	4			Connective tissue_Back_shapes	Kidney_Liver_shapes	8			Astrocyte_MPN_shapes	Inhibitory_Unlabel	2			Ambiguous_StHy_shapes	Ambiguous_MPN_shapes	1		Connective tissue_Back_shapes	Mucosal epithelium_Back_shapes	7			Astrocyte_Side2_shapes
																									Ambiguous_StHy_shapes	Inhibitory_MPN_shapes	2			Connective tissue_Back_shapes	Liver_Belly_shapes	1			Astrocyte_MPN_shapes	Microglia_MPA1_shapes	1			Ambiguous_StHy_shapes	Ambiguous_Side2_shapes	5		Connective tissue_Back_shapes	Mucosal epithelium_Face_shapes	2			Astrocyte_Side3_shapes
																									Ambiguous_StHy_shapes	Inhibitory_Side1_shapes	1			Connective tissue_Back_shapes	Liver_Heart_shapes	1			Astrocyte_MPN_shapes	OD Mature 2_MPA1_shapes	1			Ambiguous_StHy_shapes	Ambiguous_StHy_shapes	2		Connective tissue_Back_shapes	Muscle_Back_shapes	239			Astrocyte_Side3_shapes
																									Ambiguous_StHy_shapes	Inhibitory_Side2_shapes	11			Connective tissue_Back_shapes	Liver_Liver_shapes	1			Astrocyte_PaAP_shapes	Ambiguous_Side2_shapes	1			Ambiguous_StHy_shapes	Astrocyte_AVPe_shapes	1		Connective tissue_Back_shapes	Muscle_Belly_shapes	10			Astrocyte_Side3_shapes
																									Ambiguous_StHy_shapes	Inhibitory_StHy_shapes	6			Connective tissue_Back_shapes	Lung_Back_shapes	2			Astrocyte_PaAP_shapes	Astrocyte_PaAP_shapes	2			Ambiguous_StHy_shapes	Astrocyte_BNST1_shapes	1		Connective tissue_Back_shapes	Muscle_Face_shapes	72			Astrocyte_Side3_shapes
																									Ambiguous_StHy_shapes	Microglia_BNST1_shapes	1			Connective tissue_Back_shapes	Lung_Belly_shapes	1			Astrocyte_PaAP_shapes	Astrocyte_Side2_shapes	3			Ambiguous_StHy_shapes	Endothelial 1_AVPe_shapes	1		Connective tissue_Back_shapes	Muscle_Lung_shapes	2			Astrocyte_Side3_shapes
																									Ambiguous_StHy_shapes	OD Immature 1_BNST1_shapes	1			Connective tissue_Back_shapes	Lung_Heart_shapes	1			Astrocyte_PaAP_shapes	Excitatory_PaAP_shapes	2			Ambiguous_StHy_shapes	Excitatory_BNST1_shapes	1		Connective tissue_Back_shapes	Smooth muscle_Back_shapes	6			Astrocyte_StHy_shapes
																									Ambiguous_StHy_shapes	OD Immature 1_Side2_shapes	1			Connective tissue_Back_shapes	Lung_Lung_shapes	23			Astrocyte_PaAP_shapes	Excitatory_Side2_shapes	2			Ambiguous_StHy_shapes	Excitatory_MAP2_shapes	2		Connective tissue_Back_shapes	Smooth muscle_Belly_shapes	27			Astrocyte_StHy_shapes
																									Ambiguous_StHy_shapes	OD Mature 2_MAP2_shapes	1			Connective tissue_Back_shapes	Meninges_Back_shapes	109			Astrocyte_PaAP_shapes	Inhibitory_PaAP_shapes	2			Ambiguous_StHy_shapes	Excitatory_MPA1_shapes	1		Connective tissue_Back_shapes	Smooth muscle_Face_shapes	1			Astrocyte_StHy_shapes
																									Ambiguous_StHy_shapes	OD Mature 2_Side2_shapes	1			Connective tissue_Back_shapes	Meninges_Brain_shapes	110			Astrocyte_PaAP_shapes	Inhibitory_Side2_shapes	4			Ambiguous_StHy_shapes	Excitatory_MPN_shapes	2		Connective tissue_Back_shapes	Smooth muscle_Liver_shapes	2			Astrocyte_StHy_shapes
																									Ambiguous_Unlabel	Ambiguous_ACA_shapes	1			Connective tissue_Back_shapes	Mucosal epithelium_Back_shapes	5			Astrocyte_Pe_shapes	Ambiguous_AVPe_shapes	1			Ambiguous_StHy_shapes	Excitatory_Side2_shapes	1		Connective tissue_Back_shapes	Spinal cord_Back_shapes	11			Astrocyte_StHy_shapes
																									Ambiguous_Unlabel	Ambiguous_BNST1_shapes	2			Connective tissue_Back_shapes	Mucosal epithelium_Face_shapes	1			Astrocyte_Pe_shapes	Ambiguous_MPN_shapes	1			Ambiguous_StHy_shapes	Inhibitory_ACA_shapes	3		Connective tissue_Back_shapes	Spinal cord_Brain_shapes	1			Astrocyte_StHy_shapes
																									Ambiguous_Unlabel	Ambiguous_StHy_shapes	1			Connective tissue_Back_shapes	Muscle_Back_shapes	180			Astrocyte_Pe_shapes	Ambiguous_PaAP_shapes	1			Ambiguous_StHy_shapes	Inhibitory_BNST1_shapes	23		Connective tissue_Back_shapes	Sympathetic nerve_Back_shapes	7			Astrocyte_StHy_shapes
																									Ambiguous_Unlabel	Endothelial 1_Unlabel	1			Connective tissue_Back_shapes	Muscle_Belly_shapes	10			Astrocyte_Pe_shapes	Ambiguous_Pe_shapes	2			Ambiguous_StHy_shapes	Inhibitory_MAP2_shapes	5		Connective tissue_Back_shapes	Sympathetic nerve_Liver_shapes	1			Astrocyte_StHy_shapes
																									Ambiguous_Unlabel	Inhibitory_MPA1_shapes	1			Connective tissue_Back_shapes	Muscle_Face_shapes	26			Astrocyte_Pe_shapes	Astrocyte_Side2_shapes	1			Ambiguous_StHy_shapes	Inhibitory_MPA1_shapes	2		Connective tissue_Back_shapes	Sympathetic nerve_Lung_shapes	1			Astrocyte_StHy_shapes
																									Ambiguous_Unlabel	Inhibitory_Side2_shapes	1			Connective tissue_Back_shapes	Muscle_Heart_shapes	2			Astrocyte_Pe_shapes	Astrocyte_Unlabel	1			Ambiguous_StHy_shapes	Inhibitory_MPN_shapes	3		Connective tissue_Back_shapes	Sympathetic nerve_Unlabel	1			Astrocyte_StHy_shapes
																									Ambiguous_Unlabel	Inhibitory_Unlabel	1			Connective tissue_Back_shapes	Muscle_Lung_shapes	9			Astrocyte_Pe_shapes	Endothelial 1_PaAP_shapes	1			Ambiguous_StHy_shapes	Inhibitory_Side1_shapes	3		Connective tissue_Belly_shapes	Adipose tissue_Back_shapes	2			Astrocyte_Unlabel
																									Astrocyte_ACA_shapes	Ambiguous_Side2_shapes	1			Connective tissue_Back_shapes	Pancreas_Belly_shapes	2			Astrocyte_Pe_shapes	Endothelial 1_Side2_shapes	1			Ambiguous_StHy_shapes	Inhibitory_Side2_shapes	11		Connective tissue_Belly_shapes	Blood vessel_Heart_shapes	4			Astrocyte_Unlabel
																									Astrocyte_ACA_shapes	Astrocyte_ACA_shapes	7			Connective tissue_Back_shapes	Pancreas_Face_shapes	1			Astrocyte_Pe_shapes	Endothelial 3_MPN_shapes	1			Ambiguous_StHy_shapes	Inhibitory_StHy_shapes	4		Connective tissue_Belly_shapes	Cartilage primordium_Face_shapes	3			Astrocyte_Unlabel
																									Astrocyte_ACA_shapes	Astrocyte_AVPe_shapes	15			Connective tissue_Back_shapes	Smooth muscle_Back_shapes	6			Astrocyte_Pe_shapes	Ependymal_Pe_shapes	4			Ambiguous_StHy_shapes	Microglia_BNST1_shapes	1		Connective tissue_Belly_shapes	Cartilage_Back_shapes	3			Astrocyte_Unlabel
																									Astrocyte_ACA_shapes	Astrocyte_BNST1_shapes	11			Connective tissue_Back_shapes	Smooth muscle_Belly_shapes	36			Astrocyte_Pe_shapes	Excitatory_PaAP_shapes	1			Ambiguous_StHy_shapes	OD Mature 2_BNST1_shapes	2		Connective tissue_Belly_shapes	Cartilage_Face_shapes	1			Astrocyte_Unlabel
																									Astrocyte_ACA_shapes	Astrocyte_MAP2_shapes	3			Connective tissue_Back_shapes	Smooth muscle_Face_shapes	3			Astrocyte_Pe_shapes	Excitatory_Side2_shapes	1			Ambiguous_StHy_shapes	OD Mature 2_MPA1_shapes	1		Connective tissue_Belly_shapes	Connective tissue_Back_shapes	38			Endothelial 1_ACA_shapes
																									Astrocyte_ACA_shapes	Astrocyte_MPN_shapes	1			Connective tissue_Back_shapes	Spinal cord_Back_shapes	8			Astrocyte_Pe_shapes	Inhibitory_MPN_shapes	1			Ambiguous_StHy_shapes	OD Mature 2_Side2_shapes	1		Connective tissue_Belly_shapes	Connective tissue_Belly_shapes	1417			Endothelial 1_ACA_shapes
																									Astrocyte_ACA_shapes	Astrocyte_Side2_shapes	5			Connective tissue_Back_shapes	Sympathetic nerve_Back_shapes	1			Astrocyte_Pe_shapes	Inhibitory_Pe_shapes	1			Ambiguous_StHy_shapes	OD Mature 4_MPA1_shapes	1		Connective tissue_Belly_shapes	Connective tissue_Face_shapes	39			Endothelial 1_ACA_shapes
																									Astrocyte_ACA_shapes	Astrocyte_Silde3_shapes	2			Connective tissue_Belly_shapes	Adipose tissue_Back_shapes	5			Astrocyte_Pe_shapes	Inhibitory_Side2_shapes	1			Ambiguous_Unlabel	Ambiguous_ACA_shapes	1		Connective tissue_Belly_shapes	Connective tissue_Heart_shapes	2			Endothelial 1_ACA_shapes
																									Astrocyte_ACA_shapes	Astrocyte_StHy_shapes	1			Connective tissue_Belly_shapes	Adipose tissue_Brain_shapes	2			Astrocyte_Side1_shapes	Ambiguous_BNST1_shapes	2			Ambiguous_Unlabel	Endothelial 1_AVPe_shapes	1		Connective tissue_Belly_shapes	Connective tissue_Lung_shapes	2			Endothelial 1_ACA_shapes
																									Astrocyte_ACA_shapes	Astrocyte_Unlabel	3			Connective tissue_Belly_shapes	Blood vessel_Heart_shapes	1			Astrocyte_Side1_shapes	Ambiguous_Side1_shapes	4			Ambiguous_Unlabel	Inhibitory_BNST1_shapes	2		Connective tissue_Belly_shapes	Connective tissue_Unlabel	7			Endothelial 1_AVPe_shapes
																									Astrocyte_AVPe_shapes	Ambiguous_AVPe_shapes	1			Connective tissue_Belly_shapes	Cartilage primordium_Back_shapes	2			Astrocyte_Side1_shapes	Astrocyte_BNST1_shapes	1			Ambiguous_Unlabel	Inhibitory_Side2_shapes	3		Connective tissue_Belly_shapes	Dorsal root ganglion_Back_shapes	1			Endothelial 1_AVPe_shapes
																									Astrocyte_AVPe_shapes	Ambiguous_Side2_shapes	2			Connective tissue_Belly_shapes	Cartilage_Belly_shapes	1			Astrocyte_Side1_shapes	Astrocyte_Side1_shapes	5			Ambiguous_Unlabel	Inhibitory_StHy_shapes	1		Connective tissue_Belly_shapes	Epidermis_Back_shapes	2			Endothelial 1_BNST1_shapes
																									Astrocyte_AVPe_shapes	Astrocyte_ACA_shapes	11			Connective tissue_Belly_shapes	Connective tissue_Back_shapes	52			Astrocyte_Side1_shapes	Endothelial 1_Side1_shapes	2			Astrocyte_ACA_shapes	Ambiguous_Side2_shapes	1		Connective tissue_Belly_shapes	Epidermis_Belly_shapes	3			Endothelial 1_BNST1_shapes
																									Astrocyte_AVPe_shapes	Astrocyte_AVPe_shapes	9			Connective tissue_Belly_shapes	Connective tissue_Belly_shapes	1374			Astrocyte_Side1_shapes	Excitatory_BNST1_shapes	3			Astrocyte_ACA_shapes	Astrocyte_ACA_shapes	4		Connective tissue_Belly_shapes	Epidermis_Face_shapes	3			Endothelial 1_BNST1_shapes
																									Astrocyte_AVPe_shapes	Astrocyte_BNST1_shapes	6			Connective tissue_Belly_shapes	Connective tissue_Brain_shapes	2			Astrocyte_Side1_shapes	Excitatory_Side1_shapes	1			Astrocyte_ACA_shapes	Astrocyte_AVPe_shapes	11		Connective tissue_Belly_shapes	GI tract_Belly_shapes	1			Endothelial 1_BNST1_shapes
																									Astrocyte_AVPe_shapes	Astrocyte_MAP2_shapes	6			Connective tissue_Belly_shapes	Connective tissue_Face_shapes	51			Astrocyte_Side1_shapes	Inhibitory_BNST1_shapes	5			Astrocyte_ACA_shapes	Astrocyte_BNST1_shapes	12		Connective tissue_Belly_shapes	Heart_Face_shapes	1			Endothelial 1_BNST1_shapes
																									Astrocyte_AVPe_shapes	Astrocyte_MPA1_shapes	1			Connective tissue_Belly_shapes	Connective tissue_Heart_shapes	4			Astrocyte_Side1_shapes	Inhibitory_Side1_shapes	12			Astrocyte_ACA_shapes	Astrocyte_MAP2_shapes	3		Connective tissue_Belly_shapes	Heart_Heart_shapes	13			Endothelial 1_BNST1_shapes
																									Astrocyte_AVPe_shapes	Astrocyte_MPN_shapes	5			Connective tissue_Belly_shapes	Connective tissue_Liver_shapes	1			Astrocyte_Side1_shapes	Inhibitory_Unlabel	1			Astrocyte_ACA_shapes	Astrocyte_MPN_shapes	2		Connective tissue_Belly_shapes	Heart_Lung_shapes	3			Endothelial 1_BNST1_shapes
																									Astrocyte_AVPe_shapes	Astrocyte_Pe_shapes	1			Connective tissue_Belly_shapes	Connective tissue_Lung_shapes	7			Astrocyte_Side1_shapes	OD Immature 1_BNST1_shapes	1			Astrocyte_ACA_shapes	Astrocyte_Side1_shapes	1		Connective tissue_Belly_shapes	Jaw and tooth_Belly_shapes	4			Endothelial 1_BNST1_shapes
																									Astrocyte_AVPe_shapes	Astrocyte_Side1_shapes	5			Connective tissue_Belly_shapes	Connective tissue_Unlabel	8			Astrocyte_Side1_shapes	OD Immature 1_Side1_shapes	2			Astrocyte_ACA_shapes	Astrocyte_Side2_shapes	4		Connective tissue_Belly_shapes	Jaw and tooth_Face_shapes	25			Endothelial 1_BNST1_shapes
																									Astrocyte_AVPe_shapes	Astrocyte_Side2_shapes	5			Connective tissue_Belly_shapes	Epidermis_Back_shapes	3			Astrocyte_Side2_shapes	Ambiguous_ACA_shapes	3			Astrocyte_ACA_shapes	Astrocyte_Silde3_shapes	7		Connective tissue_Belly_shapes	Kidney_Back_shapes	1			Endothelial 1_BNST1_shapes
																									Astrocyte_AVPe_shapes	Astrocyte_Silde3_shapes	9			Connective tissue_Belly_shapes	Epidermis_Belly_shapes	7			Astrocyte_Side2_shapes	Ambiguous_Side2_shapes	3			Astrocyte_ACA_shapes	Astrocyte_StHy_shapes	1		Connective tissue_Belly_shapes	Liver_Belly_shapes	1			Endothelial 1_BNST1_shapes
																									Astrocyte_AVPe_shapes	Astrocyte_StHy_shapes	2			Connective tissue_Belly_shapes	Epidermis_Face_shapes	1			Astrocyte_Side2_shapes	Astrocyte_ACA_shapes	7			Astrocyte_ACA_shapes	Astrocyte_Unlabel	3		Connective tissue_Belly_shapes	Lung_Belly_shapes	3			Endothelial 1_BNST1_shapes
																									Astrocyte_AVPe_shapes	Astrocyte_Unlabel	2			Connective tissue_Belly_shapes	Heart_Heart_shapes	17			Astrocyte_Side2_shapes	Astrocyte_Pe_shapes	1			Astrocyte_AVPe_shapes	Ambiguous_Side2_shapes	1		Connective tissue_Belly_shapes	Lung_Lung_shapes	11			Endothelial 1_MAP2_shapes
																									Astrocyte_AVPe_shapes	Endothelial 1_MAP2_shapes	1			Connective tissue_Belly_shapes	Heart_Lung_shapes	1			Astrocyte_Side2_shapes	Astrocyte_Side2_shapes	7			Astrocyte_AVPe_shapes	Astrocyte_ACA_shapes	9		Connective tissue_Belly_shapes	Meninges_Back_shapes	3			Endothelial 1_MAP2_shapes
																									Astrocyte_AVPe_shapes	Ependymal_Pe_shapes	1			Connective tissue_Belly_shapes	Jaw and tooth_Belly_shapes	4			Astrocyte_Side2_shapes	Endothelial 1_ACA_shapes	1			Astrocyte_AVPe_shapes	Astrocyte_AVPe_shapes	10		Connective tissue_Belly_shapes	Meninges_Brain_shapes	5			Endothelial 1_MAP2_shapes
																									Astrocyte_BNST1_shapes	Ambiguous_ACA_shapes	1			Connective tissue_Belly_shapes	Jaw and tooth_Face_shapes	24			Astrocyte_Side2_shapes	Endothelial 1_Side2_shapes	1			Astrocyte_AVPe_shapes	Astrocyte_BNST1_shapes	8		Connective tissue_Belly_shapes	Mucosal epithelium_Back_shapes	1			Endothelial 1_MPA1_shapes
																									Astrocyte_BNST1_shapes	Ambiguous_BNST1_shapes	3			Connective tissue_Belly_shapes	Kidney_Belly_shapes	2			Astrocyte_Side2_shapes	Ependymal_Pe_shapes	2			Astrocyte_AVPe_shapes	Astrocyte_MAP2_shapes	9		Connective tissue_Belly_shapes	Mucosal epithelium_Belly_shapes	2			Endothelial 1_MPA1_shapes
																									Astrocyte_BNST1_shapes	Ambiguous_MAP2_shapes	2			Connective tissue_Belly_shapes	Kidney_Liver_shapes	1			Astrocyte_Side2_shapes	Excitatory_ACA_shapes	8			Astrocyte_AVPe_shapes	Astrocyte_MPA1_shapes	2		Connective tissue_Belly_shapes	Mucosal epithelium_Face_shapes	2			Endothelial 1_MPA1_shapes
																									Astrocyte_BNST1_shapes	Ambiguous_Side1_shapes	1			Connective tissue_Belly_shapes	Liver_Liver_shapes	1			Astrocyte_Side2_shapes	Excitatory_AVPe_shapes	2			Astrocyte_AVPe_shapes	Astrocyte_MPN_shapes	4		Connective tissue_Belly_shapes	Muscle_Back_shapes	40			Endothelial 1_MPA1_shapes
																									Astrocyte_BNST1_shapes	Ambiguous_Side2_shapes	2			Connective tissue_Belly_shapes	Lung_Belly_shapes	10			Astrocyte_Side2_shapes	Excitatory_Side2_shapes	14			Astrocyte_AVPe_shapes	Astrocyte_PaAP_shapes	1		Connective tissue_Belly_shapes	Muscle_Belly_shapes	6			Endothelial 1_MPA1_shapes
																									Astrocyte_BNST1_shapes	Ambiguous_Silde3_shapes	1			Connective tissue_Belly_shapes	Lung_Lung_shapes	10			Astrocyte_Side2_shapes	Inhibitory_ACA_shapes	4			Astrocyte_AVPe_shapes	Astrocyte_Pe_shapes	2		Connective tissue_Belly_shapes	Muscle_Face_shapes	8			Endothelial 1_MPA1_shapes
																									Astrocyte_BNST1_shapes	Astrocyte_ACA_shapes	14			Connective tissue_Belly_shapes	Meninges_Back_shapes	1			Astrocyte_Side2_shapes	Inhibitory_PaAP_shapes	1			Astrocyte_AVPe_shapes	Astrocyte_Side1_shapes	3		Connective tissue_Belly_shapes	Muscle_Lung_shapes	3			Endothelial 1_MPA1_shapes
																									Astrocyte_BNST1_shapes	Astrocyte_AVPe_shapes	20			Connective tissue_Belly_shapes	Meninges_Brain_shapes	5			Astrocyte_Side2_shapes	Inhibitory_Side2_shapes	29			Astrocyte_AVPe_shapes	Astrocyte_Side2_shapes	3		Connective tissue_Belly_shapes	Smooth muscle_Back_shapes	3			Endothelial 1_MPA1_shapes
																									Astrocyte_BNST1_shapes	Astrocyte_BNST1_shapes	23			Connective tissue_Belly_shapes	Mucosal epithelium_Back_shapes	2			Astrocyte_Side2_shapes	OD Immature 1_ACA_shapes	1			Astrocyte_AVPe_shapes	Astrocyte_Silde3_shapes	9		Connective tissue_Belly_shapes	Smooth muscle_Belly_shapes	384			Endothelial 1_MPA1_shapes
																									Astrocyte_BNST1_shapes	Astrocyte_MAP2_shapes	16			Connective tissue_Belly_shapes	Mucosal epithelium_Belly_shapes	3			Astrocyte_Side2_shapes	OD Immature 1_AVPe_shapes	2			Astrocyte_AVPe_shapes	Astrocyte_StHy_shapes	1		Connective tissue_Belly_shapes	Spinal cord_Back_shapes	1			Endothelial 1_MPA1_shapes
																									Astrocyte_BNST1_shapes	Astrocyte_MPA1_shapes	9			Connective tissue_Belly_shapes	Mucosal epithelium_Face_shapes	3			Astrocyte_Side2_shapes	OD Immature 1_Side2_shapes	2			Astrocyte_AVPe_shapes	Astrocyte_Unlabel	1		Connective tissue_Brain_shapes	Adipose tissue_Back_shapes	5			Endothelial 1_MPN_shapes
																									Astrocyte_BNST1_shapes	Astrocyte_MPN_shapes	6			Connective tissue_Belly_shapes	Muscle_Back_shapes	27			Astrocyte_Side2_shapes	OD Mature 2_Side2_shapes	1			Astrocyte_AVPe_shapes	Endothelial 1_MAP2_shapes	1		Connective tissue_Brain_shapes	Adipose tissue_Brain_shapes	2			Endothelial 1_MPN_shapes
																									Astrocyte_BNST1_shapes	Astrocyte_PaAP_shapes	4			Connective tissue_Belly_shapes	Muscle_Belly_shapes	8			Astrocyte_Side2_shapes	OD Mature 2_Unlabel	1			Astrocyte_AVPe_shapes	Endothelial 2_ACA_shapes	1		Connective tissue_Brain_shapes	Brain_Brain_shapes	6			Endothelial 1_MPN_shapes
																									Astrocyte_BNST1_shapes	Astrocyte_Pe_shapes	1			Connective tissue_Belly_shapes	Muscle_Face_shapes	5			Astrocyte_Side3_shapes	Ambiguous_Silde3_shapes	3			Astrocyte_AVPe_shapes	Endothelial 2_MPN_shapes	1		Connective tissue_Brain_shapes	Cartilage primordium_Back_shapes	2			Endothelial 1_MPN_shapes
																									Astrocyte_BNST1_shapes	Astrocyte_Side1_shapes	8			Connective tissue_Belly_shapes	Muscle_Lung_shapes	1			Astrocyte_Side3_shapes	Astrocyte_AVPe_shapes	1			Astrocyte_AVPe_shapes	Ependymal_Pe_shapes	1		Connective tissue_Brain_shapes	Cartilage_Back_shapes	2			Endothelial 1_MPN_shapes
																									Astrocyte_BNST1_shapes	Astrocyte_Side2_shapes	5			Connective tissue_Belly_shapes	Pancreas_Belly_shapes	2			Astrocyte_Side3_shapes	Astrocyte_Silde3_shapes	3			Astrocyte_BNST1_shapes	Ambiguous_BNST1_shapes	2		Connective tissue_Brain_shapes	Cartilage_Face_shapes	1			Endothelial 1_MPN_shapes
																									Astrocyte_BNST1_shapes	Astrocyte_Silde3_shapes	10			Connective tissue_Belly_shapes	Smooth muscle_Back_shapes	7			Astrocyte_Side3_shapes	Endothelial 1_Silde3_shapes	1			Astrocyte_BNST1_shapes	Ambiguous_MAP2_shapes	1		Connective tissue_Brain_shapes	Choroid plexus_Brain_shapes	2			Endothelial 1_MPN_shapes
																									Astrocyte_BNST1_shapes	Astrocyte_StHy_shapes	3			Connective tissue_Belly_shapes	Smooth muscle_Belly_shapes	393			Astrocyte_Side3_shapes	Excitatory_Silde3_shapes	4			Astrocyte_BNST1_shapes	Ambiguous_MPN_shapes	1		Connective tissue_Brain_shapes	Connective tissue_Back_shapes	15			Endothelial 1_PaAP_shapes
																									Astrocyte_BNST1_shapes	Astrocyte_Unlabel	1			Connective tissue_Brain_shapes	Adipose tissue_Back_shapes	2			Astrocyte_Side3_shapes	OD Mature 2_Silde3_shapes	3			Astrocyte_BNST1_shapes	Ambiguous_Side1_shapes	2		Connective tissue_Brain_shapes	Connective tissue_Belly_shapes	3			Endothelial 1_PaAP_shapes
																									Astrocyte_BNST1_shapes	Inhibitory_BNST1_shapes	2			Connective tissue_Brain_shapes	Adipose tissue_Brain_shapes	2			Astrocyte_Side3_shapes	OD Mature 4_Silde3_shapes	2			Astrocyte_BNST1_shapes	Ambiguous_Side2_shapes	4		Connective tissue_Brain_shapes	Connective tissue_Brain_shapes	1			Endothelial 1_Pe_shapes
																									Astrocyte_BNST1_shapes	Inhibitory_Silde3_shapes	1			Connective tissue_Brain_shapes	Blood vessel_Heart_shapes	1			Astrocyte_StHy_shapes	Ambiguous_StHy_shapes	3			Astrocyte_BNST1_shapes	Ambiguous_Silde3_shapes	1		Connective tissue_Brain_shapes	Connective tissue_Face_shapes	8			Endothelial 1_Pe_shapes
																									Astrocyte_BNST1_shapes	Inhibitory_StHy_shapes	1			Connective tissue_Brain_shapes	Brain_Brain_shapes	7			Astrocyte_StHy_shapes	Astrocyte_StHy_shapes	4			Astrocyte_BNST1_shapes	Astrocyte_ACA_shapes	12		Connective tissue_Brain_shapes	Dorsal root ganglion_Back_shapes	1			Endothelial 1_Pe_shapes
																									Astrocyte_BNST1_shapes	OD Mature 1_BNST1_shapes	2			Connective tissue_Brain_shapes	Cartilage primordium_Back_shapes	2			Astrocyte_StHy_shapes	Excitatory_BNST1_shapes	1			Astrocyte_BNST1_shapes	Astrocyte_AVPe_shapes	17		Connective tissue_Brain_shapes	Epidermis_Back_shapes	2			Endothelial 1_Side1_shapes
																									Astrocyte_BNST1_shapes	OD Mature 2_BNST1_shapes	2			Connective tissue_Brain_shapes	Cartilage_Back_shapes	1			Astrocyte_StHy_shapes	Excitatory_StHy_shapes	8			Astrocyte_BNST1_shapes	Astrocyte_BNST1_shapes	30		Connective tissue_Brain_shapes	Epidermis_Belly_shapes	1			Endothelial 1_Side1_shapes
																									Astrocyte_BNST1_shapes	OD Mature 2_MAP2_shapes	1			Connective tissue_Brain_shapes	Cartilage_Face_shapes	2			Astrocyte_StHy_shapes	Excitatory_Unlabel	2			Astrocyte_BNST1_shapes	Astrocyte_MAP2_shapes	21		Connective tissue_Brain_shapes	Epidermis_Brain_shapes	1			Endothelial 1_Side1_shapes
																									Astrocyte_BNST1_shapes	OD Mature 2_Silde3_shapes	1			Connective tissue_Brain_shapes	Choroid plexus_Brain_shapes	1			Astrocyte_StHy_shapes	Inhibitory_BNST1_shapes	2			Astrocyte_BNST1_shapes	Astrocyte_MPA1_shapes	8		Connective tissue_Brain_shapes	Heart_Heart_shapes	2			Endothelial 1_Side1_shapes
																									Astrocyte_MAP2_shapes	Ambiguous_MAP2_shapes	1			Connective tissue_Brain_shapes	Connective tissue_Back_shapes	14			Astrocyte_StHy_shapes	Inhibitory_Side2_shapes	1			Astrocyte_BNST1_shapes	Astrocyte_MPN_shapes	4		Connective tissue_Brain_shapes	Jaw and tooth_Brain_shapes	1			Endothelial 1_Side1_shapes
																									Astrocyte_MAP2_shapes	Ambiguous_MPN_shapes	1			Connective tissue_Brain_shapes	Connective tissue_Belly_shapes	2			Astrocyte_StHy_shapes	Inhibitory_StHy_shapes	18			Astrocyte_BNST1_shapes	Astrocyte_PaAP_shapes	2		Connective tissue_Brain_shapes	Jaw and tooth_Face_shapes	5			Endothelial 1_Side2_shapes
																									Astrocyte_MAP2_shapes	Astrocyte_ACA_shapes	7			Connective tissue_Brain_shapes	Connective tissue_Face_shapes	8			Astrocyte_StHy_shapes	Microglia_StHy_shapes	1			Astrocyte_BNST1_shapes	Astrocyte_Pe_shapes	3		Connective tissue_Brain_shapes	Liver_Liver_shapes	1			Endothelial 1_Side2_shapes
																									Astrocyte_MAP2_shapes	Astrocyte_AVPe_shapes	12			Connective tissue_Brain_shapes	Epidermis_Back_shapes	3			Astrocyte_Unlabel	Astrocyte_Unlabel	1			Astrocyte_BNST1_shapes	Astrocyte_Side1_shapes	9		Connective tissue_Brain_shapes	Lung_Lung_shapes	3			Endothelial 1_Side2_shapes
																									Astrocyte_MAP2_shapes	Astrocyte_BNST1_shapes	17			Connective tissue_Brain_shapes	Epidermis_Belly_shapes	1			Astrocyte_Unlabel	Excitatory_MAP2_shapes	1			Astrocyte_BNST1_shapes	Astrocyte_Side2_shapes	5		Connective tissue_Brain_shapes	Meninges_Back_shapes	17			Endothelial 1_Side2_shapes
																									Astrocyte_MAP2_shapes	Astrocyte_MAP2_shapes	8			Connective tissue_Brain_shapes	Epidermis_Brain_shapes	2			Astrocyte_Unlabel	Inhibitory_MAP2_shapes	1			Astrocyte_BNST1_shapes	Astrocyte_Silde3_shapes	7		Connective tissue_Brain_shapes	Meninges_Brain_shapes	25			Endothelial 1_Side2_shapes
																									Astrocyte_MAP2_shapes	Astrocyte_MPA1_shapes	16			Connective tissue_Brain_shapes	Jaw and tooth_Face_shapes	5			Astrocyte_Unlabel	Inhibitory_Side2_shapes	2			Astrocyte_BNST1_shapes	Astrocyte_StHy_shapes	3		Connective tissue_Brain_shapes	Smooth muscle_Belly_shapes	2			Endothelial 1_Side2_shapes
																									Astrocyte_MAP2_shapes	Astrocyte_MPN_shapes	5			Connective tissue_Brain_shapes	Liver_Liver_shapes	2			Endothelial 1_ACA_shapes	Ambiguous_ACA_shapes	3			Astrocyte_BNST1_shapes	Astrocyte_Unlabel	1		Connective tissue_Brain_shapes	Smooth muscle_Face_shapes	1			Endothelial 1_Side2_shapes
																									Astrocyte_MAP2_shapes	Astrocyte_PaAP_shapes	3			Connective tissue_Brain_shapes	Meninges_Back_shapes	23			Endothelial 1_ACA_shapes	Astrocyte_ACA_shapes	3			Astrocyte_BNST1_shapes	Inhibitory_BNST1_shapes	2		Connective tissue_Brain_shapes	Spinal cord_Back_shapes	1			Endothelial 1_Side2_shapes
																									Astrocyte_MAP2_shapes	Astrocyte_Pe_shapes	2			Connective tissue_Brain_shapes	Meninges_Brain_shapes	29			Endothelial 1_ACA_shapes	Endothelial 1_ACA_shapes	2			Astrocyte_BNST1_shapes	Inhibitory_Side1_shapes	1		Connective tissue_Face_shapes	Adipose tissue_Back_shapes	63			Endothelial 1_Side3_shapes
																									Astrocyte_MAP2_shapes	Astrocyte_Side1_shapes	4			Connective tissue_Brain_shapes	Olfactory epithelium_Face_shapes	1			Endothelial 1_ACA_shapes	Excitatory_ACA_shapes	4			Astrocyte_BNST1_shapes	OD Mature 1_ACA_shapes	1		Connective tissue_Face_shapes	Adipose tissue_Belly_shapes	1			Endothelial 1_Side3_shapes
																									Astrocyte_MAP2_shapes	Astrocyte_Side2_shapes	7			Connective tissue_Brain_shapes	Smooth muscle_Belly_shapes	2			Endothelial 1_ACA_shapes	Excitatory_AVPe_shapes	1			Astrocyte_BNST1_shapes	OD Mature 1_BNST1_shapes	1		Connective tissue_Face_shapes	Adipose tissue_Brain_shapes	20			Endothelial 1_Side3_shapes
																									Astrocyte_MAP2_shapes	Astrocyte_Silde3_shapes	3			Connective tissue_Face_shapes	Adipose tissue_Back_shapes	64			Endothelial 1_ACA_shapes	Excitatory_Silde3_shapes	2			Astrocyte_BNST1_shapes	OD Mature 2_BNST1_shapes	1		Connective tissue_Face_shapes	Adipose tissue_Face_shapes	16			Endothelial 1_StHy_shapes
																									Astrocyte_MAP2_shapes	Astrocyte_StHy_shapes	1			Connective tissue_Face_shapes	Adipose tissue_Belly_shapes	2			Endothelial 1_ACA_shapes	Inhibitory_ACA_shapes	1			Astrocyte_BNST1_shapes	OD Mature 2_Silde3_shapes	1		Connective tissue_Face_shapes	Adipose tissue_Heart_shapes	1			Endothelial 1_StHy_shapes
																									Astrocyte_MAP2_shapes	Astrocyte_Unlabel	2			Connective tissue_Face_shapes	Adipose tissue_Brain_shapes	14			Endothelial 1_ACA_shapes	Microglia_ACA_shapes	1			Astrocyte_MAP2_shapes	Ambiguous_Side2_shapes	4		Connective tissue_Face_shapes	Blood vessel_Belly_shapes	2			Endothelial 1_StHy_shapes
																									Astrocyte_MAP2_shapes	Ependymal_Pe_shapes	1			Connective tissue_Face_shapes	Adipose tissue_Face_shapes	20			Endothelial 1_ACA_shapes	OD Mature 1_Silde3_shapes	1			Astrocyte_MAP2_shapes	Astrocyte_ACA_shapes	13		Connective tissue_Face_shapes	Blood vessel_Heart_shapes	56			Endothelial 1_StHy_shapes
																									Astrocyte_MAP2_shapes	Excitatory_MAP2_shapes	1			Connective tissue_Face_shapes	Blood vessel_Belly_shapes	3			Endothelial 1_ACA_shapes	OD Mature 2_ACA_shapes	1			Astrocyte_MAP2_shapes	Astrocyte_AVPe_shapes	13		Connective tissue_Face_shapes	Brain_Brain_shapes	4			Endothelial 1_StHy_shapes
																									Astrocyte_MAP2_shapes	Inhibitory_MPA1_shapes	2			Connective tissue_Face_shapes	Blood vessel_Heart_shapes	48			Endothelial 1_ACA_shapes	OD Mature 2_BNST1_shapes	1			Astrocyte_MAP2_shapes	Astrocyte_BNST1_shapes	16		Connective tissue_Face_shapes	Cartilage primordium_Back_shapes	90			Endothelial 1_StHy_shapes
																									Astrocyte_MPA1_shapes	Ambiguous_MPA1_shapes	1			Connective tissue_Face_shapes	Brain_Brain_shapes	4			Endothelial 1_ACA_shapes	OD Mature 4_Silde3_shapes	1			Astrocyte_MAP2_shapes	Astrocyte_MAP2_shapes	8		Connective tissue_Face_shapes	Cartilage primordium_Brain_shapes	1			Endothelial 1_Unlabel
																									Astrocyte_MPA1_shapes	Ambiguous_Pe_shapes	1			Connective tissue_Face_shapes	Cartilage primordium_Back_shapes	81			Endothelial 1_AVPe_shapes	Ambiguous_AVPe_shapes	2			Astrocyte_MAP2_shapes	Astrocyte_MPA1_shapes	12		Connective tissue_Face_shapes	Cartilage primordium_Face_shapes	27			Endothelial 2_AVPe_shapes
																									Astrocyte_MPA1_shapes	Ambiguous_Side2_shapes	1			Connective tissue_Face_shapes	Cartilage primordium_Brain_shapes	2			Endothelial 1_AVPe_shapes	Astrocyte_AVPe_shapes	3			Astrocyte_MAP2_shapes	Astrocyte_MPN_shapes	5		Connective tissue_Face_shapes	Cartilage_Back_shapes	41			Endothelial 2_AVPe_shapes
																									Astrocyte_MPA1_shapes	Ambiguous_StHy_shapes	1			Connective tissue_Face_shapes	Cartilage primordium_Face_shapes	33			Endothelial 1_AVPe_shapes	Endothelial 1_AVPe_shapes	5			Astrocyte_MAP2_shapes	Astrocyte_Pe_shapes	3		Connective tissue_Face_shapes	Cartilage_Face_shapes	58			Endothelial 2_BNST1_shapes
																									Astrocyte_MPA1_shapes	Astrocyte_ACA_shapes	4			Connective tissue_Face_shapes	Cartilage_Back_shapes	54			Endothelial 1_AVPe_shapes	Ependymal_AVPe_shapes	1			Astrocyte_MAP2_shapes	Astrocyte_Side1_shapes	5		Connective tissue_Face_shapes	Cartilage_Heart_shapes	2			Endothelial 2_BNST1_shapes
																									Astrocyte_MPA1_shapes	Astrocyte_AVPe_shapes	12			Connective tissue_Face_shapes	Cartilage_Brain_shapes	1			Endothelial 1_AVPe_shapes	Excitatory_AVPe_shapes	10			Astrocyte_MAP2_shapes	Astrocyte_Side2_shapes	4		Connective tissue_Face_shapes	Choroid plexus_Brain_shapes	1			Endothelial 2_BNST1_shapes
																									Astrocyte_MPA1_shapes	Astrocyte_BNST1_shapes	22			Connective tissue_Face_shapes	Cartilage_Face_shapes	74			Endothelial 1_AVPe_shapes	Microglia_AVPe_shapes	2			Astrocyte_MAP2_shapes	Astrocyte_Silde3_shapes	1		Connective tissue_Face_shapes	Connective tissue_Back_shapes	539			Endothelial 2_BNST1_shapes
																									Astrocyte_MPA1_shapes	Astrocyte_MAP2_shapes	10			Connective tissue_Face_shapes	Cartilage_Liver_shapes	1			Endothelial 1_AVPe_shapes	OD Immature 1_AVPe_shapes	1			Astrocyte_MAP2_shapes	Astrocyte_StHy_shapes	2		Connective tissue_Face_shapes	Connective tissue_Belly_shapes	366			Endothelial 2_MPA1_shapes
																									Astrocyte_MPA1_shapes	Astrocyte_MPA1_shapes	11			Connective tissue_Face_shapes	Connective tissue_Back_shapes	521			Endothelial 1_AVPe_shapes	OD Mature 2_Silde3_shapes	1			Astrocyte_MAP2_shapes	Astrocyte_Unlabel	3		Connective tissue_Face_shapes	Connective tissue_Brain_shapes	14			Endothelial 2_MPA1_shapes
																									Astrocyte_MPA1_shapes	Astrocyte_MPN_shapes	6			Connective tissue_Face_shapes	Connective tissue_Belly_shapes	346			Endothelial 1_BNST1_shapes	Ambiguous_BNST1_shapes	2			Astrocyte_MAP2_shapes	Ependymal_Pe_shapes	1		Connective tissue_Face_shapes	Connective tissue_Face_shapes	1716			Endothelial 2_MPA1_shapes
																									Astrocyte_MPA1_shapes	Astrocyte_PaAP_shapes	1			Connective tissue_Face_shapes	Connective tissue_Brain_shapes	14			Endothelial 1_BNST1_shapes	Ambiguous_Side1_shapes	1			Astrocyte_MAP2_shapes	Inhibitory_MAP2_shapes	1		Connective tissue_Face_shapes	Connective tissue_Heart_shapes	35			Endothelial 2_MPA1_shapes
																									Astrocyte_MPA1_shapes	Astrocyte_Side1_shapes	2			Connective tissue_Face_shapes	Connective tissue_Face_shapes	2064			Endothelial 1_BNST1_shapes	Astrocyte_BNST1_shapes	8			Astrocyte_MAP2_shapes	Inhibitory_MPA1_shapes	2		Connective tissue_Face_shapes	Connective tissue_Liver_shapes	5			Endothelial 2_MPA1_shapes
																									Astrocyte_MPA1_shapes	Astrocyte_Side2_shapes	11			Connective tissue_Face_shapes	Connective tissue_Heart_shapes	65			Endothelial 1_BNST1_shapes	Astrocyte_Side2_shapes	1			Astrocyte_MPA1_shapes	Ambiguous_StHy_shapes	1		Connective tissue_Face_shapes	Connective tissue_Lung_shapes	27			Endothelial 2_MPA1_shapes
																									Astrocyte_MPA1_shapes	Astrocyte_Silde3_shapes	4			Connective tissue_Face_shapes	Connective tissue_Liver_shapes	2			Endothelial 1_BNST1_shapes	Endothelial 1_BNST1_shapes	3			Astrocyte_MPA1_shapes	Astrocyte_ACA_shapes	9		Connective tissue_Face_shapes	Connective tissue_Unlabel	8			Endothelial 2_MPN_shapes
																									Astrocyte_MPA1_shapes	Astrocyte_StHy_shapes	2			Connective tissue_Face_shapes	Connective tissue_Lung_shapes	39			Endothelial 1_BNST1_shapes	Endothelial 3_BNST1_shapes	2			Astrocyte_MPA1_shapes	Astrocyte_AVPe_shapes	14		Connective tissue_Face_shapes	Dorsal root ganglion_Back_shapes	25			Endothelial 2_PaAP_shapes
																									Astrocyte_MPA1_shapes	Astrocyte_Unlabel	4			Connective tissue_Face_shapes	Connective tissue_Unlabel	12			Endothelial 1_BNST1_shapes	Endothelial 3_Silde3_shapes	1			Astrocyte_MPA1_shapes	Astrocyte_BNST1_shapes	29		Connective tissue_Face_shapes	Dorsal root ganglion_Face_shapes	7			Endothelial 2_Pe_shapes
																									Astrocyte_MPA1_shapes	Endothelial 1_Side2_shapes	1			Connective tissue_Face_shapes	Dorsal root ganglion_Back_shapes	14			Endothelial 1_BNST1_shapes	Excitatory_BNST1_shapes	7			Astrocyte_MPA1_shapes	Astrocyte_MAP2_shapes	10		Connective tissue_Face_shapes	Dorsal root ganglion_Lung_shapes	3			Endothelial 2_StHy_shapes
																									Astrocyte_MPA1_shapes	Endothelial 2_ACA_shapes	1			Connective tissue_Face_shapes	Dorsal root ganglion_Face_shapes	11			Endothelial 1_BNST1_shapes	Inhibitory_BNST1_shapes	18			Astrocyte_MPA1_shapes	Astrocyte_MPA1_shapes	11		Connective tissue_Face_shapes	Epidermis_Back_shapes	40			Endothelial 2_Unlabel
																									Astrocyte_MPA1_shapes	Excitatory_MPA1_shapes	1			Connective tissue_Face_shapes	Dorsal root ganglion_Lung_shapes	2			Endothelial 1_BNST1_shapes	Inhibitory_MPA1_shapes	1			Astrocyte_MPA1_shapes	Astrocyte_MPN_shapes	6		Connective tissue_Face_shapes	Epidermis_Belly_shapes	5			Endothelial 3_ACA_shapes
																									Astrocyte_MPA1_shapes	Inhibitory_BNST1_shapes	1			Connective tissue_Face_shapes	Epidermis_Back_shapes	32			Endothelial 1_BNST1_shapes	Inhibitory_Side2_shapes	1			Astrocyte_MPA1_shapes	Astrocyte_PaAP_shapes	1		Connective tissue_Face_shapes	Epidermis_Brain_shapes	3			Endothelial 3_ACA_shapes
																									Astrocyte_MPA1_shapes	Inhibitory_Side2_shapes	1			Connective tissue_Face_shapes	Epidermis_Belly_shapes	3			Endothelial 1_BNST1_shapes	OD Immature 1_BNST1_shapes	3			Astrocyte_MPA1_shapes	Astrocyte_Side2_shapes	4		Connective tissue_Face_shapes	Epidermis_Face_shapes	6			Endothelial 3_ACA_shapes
																									Astrocyte_MPA1_shapes	OD Immature 1_BNST1_shapes	1			Connective tissue_Face_shapes	Epidermis_Brain_shapes	7			Endothelial 1_BNST1_shapes	OD Mature 1_BNST1_shapes	1			Astrocyte_MPA1_shapes	Astrocyte_Silde3_shapes	2		Connective tissue_Face_shapes	Epidermis_Unlabel	1			Endothelial 3_ACA_shapes
																									Astrocyte_MPN_shapes	Ambiguous_MPN_shapes	1			Connective tissue_Face_shapes	Epidermis_Face_shapes	7			Endothelial 1_BNST1_shapes	OD Mature 1_Silde3_shapes	1			Astrocyte_MPA1_shapes	Astrocyte_StHy_shapes	3		Connective tissue_Face_shapes	GI tract_Belly_shapes	1			Endothelial 3_AVPe_shapes
																									Astrocyte_MPN_shapes	Astrocyte_ACA_shapes	11			Connective tissue_Face_shapes	Epidermis_Unlabel	4			Endothelial 1_BNST1_shapes	OD Mature 2_BNST1_shapes	1			Astrocyte_MPA1_shapes	Astrocyte_Unlabel	2		Connective tissue_Face_shapes	Heart_Back_shapes	1			Endothelial 3_AVPe_shapes
																									Astrocyte_MPN_shapes	Astrocyte_AVPe_shapes	6			Connective tissue_Face_shapes	Heart_Back_shapes	5			Endothelial 1_MAP2_shapes	Ambiguous_MAP2_shapes	7			Astrocyte_MPA1_shapes	Endothelial 1_BNST1_shapes	1		Connective tissue_Face_shapes	Heart_Belly_shapes	2			Endothelial 3_AVPe_shapes
																									Astrocyte_MPN_shapes	Astrocyte_BNST1_shapes	13			Connective tissue_Face_shapes	Heart_Face_shapes	7			Endothelial 1_MAP2_shapes	Astrocyte_MAP2_shapes	2			Astrocyte_MPA1_shapes	Endothelial 2_MPN_shapes	1		Connective tissue_Face_shapes	Heart_Face_shapes	10			Endothelial 3_AVPe_shapes
																									Astrocyte_MPN_shapes	Astrocyte_MAP2_shapes	10			Connective tissue_Face_shapes	Heart_Heart_shapes	263			Endothelial 1_MAP2_shapes	Endothelial 1_MAP2_shapes	1			Astrocyte_MPA1_shapes	Excitatory_MPA1_shapes	1		Connective tissue_Face_shapes	Heart_Heart_shapes	191			Endothelial 3_AVPe_shapes
																									Astrocyte_MPN_shapes	Astrocyte_MPA1_shapes	6			Connective tissue_Face_shapes	Heart_Lung_shapes	7			Endothelial 1_MAP2_shapes	Excitatory_MAP2_shapes	8			Astrocyte_MPA1_shapes	Inhibitory_BNST1_shapes	1		Connective tissue_Face_shapes	Heart_Lung_shapes	7			Endothelial 3_AVPe_shapes
																									Astrocyte_MPN_shapes	Astrocyte_MPN_shapes	7			Connective tissue_Face_shapes	Heart_Unlabel	5			Endothelial 1_MAP2_shapes	Inhibitory_MAP2_shapes	10			Astrocyte_MPA1_shapes	Inhibitory_MAP2_shapes	1		Connective tissue_Face_shapes	Heart_Unlabel	2			Endothelial 3_AVPe_shapes
																									Astrocyte_MPN_shapes	Astrocyte_PaAP_shapes	1			Connective tissue_Face_shapes	Jaw and tooth_Brain_shapes	7			Endothelial 1_MAP2_shapes	Microglia_MAP2_shapes	1			Astrocyte_MPA1_shapes	Inhibitory_MPA1_shapes	1		Connective tissue_Face_shapes	Jaw and tooth_Back_shapes	1			Endothelial 3_BNST1_shapes
																									Astrocyte_MPN_shapes	Astrocyte_Side1_shapes	2			Connective tissue_Face_shapes	Jaw and tooth_Face_shapes	243			Endothelial 1_MAP2_shapes	OD Immature 1_MAP2_shapes	2			Astrocyte_MPA1_shapes	OD Immature 2_MAP2_shapes	1		Connective tissue_Face_shapes	Jaw and tooth_Belly_shapes	2			Endothelial 3_BNST1_shapes
																									Astrocyte_MPN_shapes	Astrocyte_Side2_shapes	5			Connective tissue_Face_shapes	Kidney_Back_shapes	1			Endothelial 1_MAP2_shapes	OD Mature 2_MAP2_shapes	2			Astrocyte_MPN_shapes	Ambiguous_MPN_shapes	1		Connective tissue_Face_shapes	Jaw and tooth_Brain_shapes	6			Endothelial 3_BNST1_shapes
																									Astrocyte_MPN_shapes	Astrocyte_Silde3_shapes	1			Connective tissue_Face_shapes	Liver_Belly_shapes	1			Endothelial 1_MPA1_shapes	Ambiguous_MAP2_shapes	2			Astrocyte_MPN_shapes	Astrocyte_ACA_shapes	10		Connective tissue_Face_shapes	Jaw and tooth_Face_shapes	232			Endothelial 3_BNST1_shapes
																									Astrocyte_MPN_shapes	Astrocyte_StHy_shapes	4			Connective tissue_Face_shapes	Liver_Liver_shapes	9			Endothelial 1_MPA1_shapes	Ambiguous_MPA1_shapes	1			Astrocyte_MPN_shapes	Astrocyte_AVPe_shapes	8		Connective tissue_Face_shapes	Kidney_Liver_shapes	2			Endothelial 3_BNST1_shapes
																									Astrocyte_MPN_shapes	Astrocyte_Unlabel	1			Connective tissue_Face_shapes	Lung_Belly_shapes	2			Endothelial 1_MPA1_shapes	Astrocyte_MAP2_shapes	1			Astrocyte_MPN_shapes	Astrocyte_BNST1_shapes	18		Connective tissue_Face_shapes	Liver_Liver_shapes	2			Endothelial 3_BNST1_shapes
																									Astrocyte_MPN_shapes	Ependymal_Pe_shapes	1			Connective tissue_Face_shapes	Lung_Face_shapes	6			Endothelial 1_MPA1_shapes	Astrocyte_MPA1_shapes	6			Astrocyte_MPN_shapes	Astrocyte_MAP2_shapes	5		Connective tissue_Face_shapes	Lung_Belly_shapes	1			Endothelial 3_BNST1_shapes
																									Astrocyte_MPN_shapes	Inhibitory_MPN_shapes	1			Connective tissue_Face_shapes	Lung_Heart_shapes	2			Endothelial 1_MPA1_shapes	Endothelial 1_MAP2_shapes	1			Astrocyte_MPN_shapes	Astrocyte_MPA1_shapes	6		Connective tissue_Face_shapes	Lung_Face_shapes	5			Endothelial 3_BNST1_shapes
																									Astrocyte_MPN_shapes	OD Immature 1_MAP2_shapes	1			Connective tissue_Face_shapes	Lung_Lung_shapes	60			Endothelial 1_MPA1_shapes	Endothelial 1_MPA1_shapes	1			Astrocyte_MPN_shapes	Astrocyte_MPN_shapes	11		Connective tissue_Face_shapes	Lung_Heart_shapes	2			Endothelial 3_BNST1_shapes
																									Astrocyte_PaAP_shapes	Astrocyte_ACA_shapes	2			Connective tissue_Face_shapes	Meninges_Back_shapes	47			Endothelial 1_MPA1_shapes	Excitatory_MAP2_shapes	1			Astrocyte_MPN_shapes	Astrocyte_PaAP_shapes	2		Connective tissue_Face_shapes	Lung_Lung_shapes	74			Endothelial 3_BNST1_shapes
																									Astrocyte_PaAP_shapes	Astrocyte_AVPe_shapes	2			Connective tissue_Face_shapes	Meninges_Brain_shapes	104			Endothelial 1_MPA1_shapes	Excitatory_MPA1_shapes	5			Astrocyte_MPN_shapes	Astrocyte_Side1_shapes	2		Connective tissue_Face_shapes	Meninges_Back_shapes	51			Endothelial 3_BNST1_shapes
																									Astrocyte_PaAP_shapes	Astrocyte_BNST1_shapes	6			Connective tissue_Face_shapes	Meninges_Face_shapes	4			Endothelial 1_MPA1_shapes	Inhibitory_MAP2_shapes	2			Astrocyte_MPN_shapes	Astrocyte_Side2_shapes	1		Connective tissue_Face_shapes	Meninges_Brain_shapes	103			Endothelial 3_MAP2_shapes
																									Astrocyte_PaAP_shapes	Astrocyte_MAP2_shapes	1			Connective tissue_Face_shapes	Meninges_Heart_shapes	3			Endothelial 1_MPA1_shapes	Inhibitory_MPA1_shapes	15			Astrocyte_MPN_shapes	Astrocyte_StHy_shapes	2		Connective tissue_Face_shapes	Meninges_Face_shapes	3			Endothelial 3_MAP2_shapes
																									Astrocyte_PaAP_shapes	Astrocyte_MPA1_shapes	1			Connective tissue_Face_shapes	Mucosal epithelium_Belly_shapes	1			Endothelial 1_MPA1_shapes	Inhibitory_MPN_shapes	1			Astrocyte_MPN_shapes	Endothelial 2_MAP2_shapes	1		Connective tissue_Face_shapes	Meninges_Heart_shapes	1			Endothelial 3_MAP2_shapes
																									Astrocyte_PaAP_shapes	Astrocyte_MPN_shapes	1			Connective tissue_Face_shapes	Mucosal epithelium_Face_shapes	17			Endothelial 1_MPA1_shapes	Inhibitory_Unlabel	1			Astrocyte_MPN_shapes	Excitatory_Side2_shapes	1		Connective tissue_Face_shapes	Mucosal epithelium_Belly_shapes	2			Endothelial 3_MAP2_shapes
																									Astrocyte_PaAP_shapes	Astrocyte_Side2_shapes	3			Connective tissue_Face_shapes	Muscle_Back_shapes	96			Endothelial 1_MPA1_shapes	OD Immature 1_MAP2_shapes	1			Astrocyte_MPN_shapes	Inhibitory_MPN_shapes	1		Connective tissue_Face_shapes	Mucosal epithelium_Face_shapes	24			Endothelial 3_MAP2_shapes
																									Astrocyte_Pe_shapes	Ambiguous_MPA1_shapes	2			Connective tissue_Face_shapes	Muscle_Belly_shapes	18			Endothelial 1_MPA1_shapes	OD Immature 1_MPA1_shapes	2			Astrocyte_MPN_shapes	Inhibitory_Side2_shapes	1		Connective tissue_Face_shapes	Mucosal epithelium_Unlabel	1			Endothelial 3_MAP2_shapes
																									Astrocyte_Pe_shapes	Ambiguous_Side2_shapes	1			Connective tissue_Face_shapes	Muscle_Face_shapes	403			Endothelial 1_MPA1_shapes	OD Mature 2_MAP2_shapes	2			Astrocyte_MPN_shapes	OD Immature 1_MAP2_shapes	1		Connective tissue_Face_shapes	Muscle_Back_shapes	146			Endothelial 3_MPA1_shapes
																									Astrocyte_Pe_shapes	Astrocyte_ACA_shapes	2			Connective tissue_Face_shapes	Muscle_Heart_shapes	6			Endothelial 1_MPA1_shapes	OD Mature 2_MPA1_shapes	1			Astrocyte_PaAP_shapes	Astrocyte_ACA_shapes	1		Connective tissue_Face_shapes	Muscle_Belly_shapes	42			Endothelial 3_MPA1_shapes
																									Astrocyte_Pe_shapes	Astrocyte_AVPe_shapes	2			Connective tissue_Face_shapes	Muscle_Lung_shapes	13			Endothelial 1_MPN_shapes	Ambiguous_MPN_shapes	2			Astrocyte_PaAP_shapes	Astrocyte_AVPe_shapes	4		Connective tissue_Face_shapes	Muscle_Face_shapes	760			Endothelial 3_MPA1_shapes
																									Astrocyte_Pe_shapes	Astrocyte_BNST1_shapes	3			Connective tissue_Face_shapes	Pancreas_Belly_shapes	2			Endothelial 1_MPN_shapes	Astrocyte_MPA1_shapes	2			Astrocyte_PaAP_shapes	Astrocyte_BNST1_shapes	5		Connective tissue_Face_shapes	Muscle_Heart_shapes	6			Endothelial 3_MPA1_shapes
																									Astrocyte_Pe_shapes	Astrocyte_MAP2_shapes	1			Connective tissue_Face_shapes	Smooth muscle_Back_shapes	4			Endothelial 1_MPN_shapes	Astrocyte_MPN_shapes	4			Astrocyte_PaAP_shapes	Astrocyte_MAP2_shapes	1		Connective tissue_Face_shapes	Muscle_Lung_shapes	21			Endothelial 3_MPA1_shapes
																									Astrocyte_Pe_shapes	Astrocyte_MPA1_shapes	2			Connective tissue_Face_shapes	Smooth muscle_Belly_shapes	70			Endothelial 1_MPN_shapes	Endothelial 3_MPN_shapes	1			Astrocyte_PaAP_shapes	Astrocyte_MPA1_shapes	1		Connective tissue_Face_shapes	Pancreas_Belly_shapes	2			Endothelial 3_MPN_shapes
																									Astrocyte_Pe_shapes	Astrocyte_Pe_shapes	1			Connective tissue_Face_shapes	Smooth muscle_Face_shapes	8			Endothelial 1_MPN_shapes	Excitatory_MPA1_shapes	2			Astrocyte_PaAP_shapes	Astrocyte_MPN_shapes	1		Connective tissue_Face_shapes	Smooth muscle_Back_shapes	1			Endothelial 3_MPN_shapes
																									Astrocyte_Pe_shapes	Astrocyte_Side2_shapes	2			Connective tissue_Face_shapes	Spinal cord_Face_shapes	1			Endothelial 1_MPN_shapes	Excitatory_MPN_shapes	7			Astrocyte_PaAP_shapes	Astrocyte_Pe_shapes	1		Connective tissue_Face_shapes	Smooth muscle_Belly_shapes	58			Endothelial 3_MPN_shapes
																									Astrocyte_Pe_shapes	Astrocyte_StHy_shapes	1			Connective tissue_Face_shapes	Sympathetic nerve_Back_shapes	1			Endothelial 1_MPN_shapes	Inhibitory_MPA1_shapes	2			Astrocyte_PaAP_shapes	Astrocyte_Side2_shapes	2		Connective tissue_Face_shapes	Smooth muscle_Face_shapes	12			Endothelial 3_MPN_shapes
																									Astrocyte_Pe_shapes	Ependymal_Pe_shapes	1			Connective tissue_Face_shapes	Sympathetic nerve_Face_shapes	1			Endothelial 1_MPN_shapes	Inhibitory_MPN_shapes	21			Astrocyte_Pe_shapes	Ambiguous_MPA1_shapes	1		Connective tissue_Face_shapes	Sympathetic nerve_Back_shapes	3			Endothelial 3_MPN_shapes
																									Astrocyte_Pe_shapes	Inhibitory_StHy_shapes	1			Connective tissue_Heart_shapes	Adipose tissue_Back_shapes	7			Endothelial 1_MPN_shapes	Inhibitory_Side2_shapes	1			Astrocyte_Pe_shapes	Astrocyte_ACA_shapes	2		Connective tissue_Face_shapes	Sympathetic nerve_Face_shapes	1			Endothelial 3_PaAP_shapes
																									Astrocyte_Side1_shapes	Astrocyte_ACA_shapes	4			Connective tissue_Heart_shapes	Adipose tissue_Belly_shapes	1			Endothelial 1_MPN_shapes	OD Immature 1_MPA1_shapes	1			Astrocyte_Pe_shapes	Astrocyte_AVPe_shapes	1		Connective tissue_Heart_shapes	Adipose tissue_Back_shapes	12			Endothelial 3_PaAP_shapes
																									Astrocyte_Side1_shapes	Astrocyte_AVPe_shapes	7			Connective tissue_Heart_shapes	Adipose tissue_Face_shapes	1			Endothelial 1_MPN_shapes	OD Immature 1_MPN_shapes	1			Astrocyte_Pe_shapes	Astrocyte_BNST1_shapes	4		Connective tissue_Heart_shapes	Blood vessel_Heart_shapes	42			Endothelial 3_PaAP_shapes
																									Astrocyte_Side1_shapes	Astrocyte_BNST1_shapes	11			Connective tissue_Heart_shapes	Blood vessel_Heart_shapes	48			Endothelial 1_PaAP_shapes	Astrocyte_Side2_shapes	2			Astrocyte_Pe_shapes	Astrocyte_MAP2_shapes	1		Connective tissue_Heart_shapes	Cartilage primordium_Back_shapes	1			Endothelial 3_PaAP_shapes
																									Astrocyte_Side1_shapes	Astrocyte_MPA1_shapes	6			Connective tissue_Heart_shapes	Cartilage_Back_shapes	3			Endothelial 1_Pe_shapes	Excitatory_PaAP_shapes	1			Astrocyte_Pe_shapes	Astrocyte_MPA1_shapes	2		Connective tissue_Heart_shapes	Cartilage primordium_Face_shapes	1			Endothelial 3_Pe_shapes
																									Astrocyte_Side1_shapes	Astrocyte_MPN_shapes	2			Connective tissue_Heart_shapes	Cartilage_Belly_shapes	1			Endothelial 1_Pe_shapes	Excitatory_Pe_shapes	1			Astrocyte_Pe_shapes	Astrocyte_MPN_shapes	1		Connective tissue_Heart_shapes	Cartilage_Back_shapes	2			Endothelial 3_Pe_shapes
																									Astrocyte_Side1_shapes	Astrocyte_PaAP_shapes	1			Connective tissue_Heart_shapes	Cartilage_Face_shapes	3			Endothelial 1_Pe_shapes	Inhibitory_MPA1_shapes	1			Astrocyte_Pe_shapes	Astrocyte_Side1_shapes	3		Connective tissue_Heart_shapes	Cartilage_Face_shapes	2			Endothelial 3_Pe_shapes
																									Astrocyte_Side1_shapes	Astrocyte_Side1_shapes	4			Connective tissue_Heart_shapes	Connective tissue_Back_shapes	10			Endothelial 1_Pe_shapes	Inhibitory_MPN_shapes	1			Astrocyte_Pe_shapes	Astrocyte_Side2_shapes	1		Connective tissue_Heart_shapes	Connective tissue_Back_shapes	8			Endothelial 3_Side1_shapes
																									Astrocyte_Side1_shapes	Astrocyte_Side2_shapes	1			Connective tissue_Heart_shapes	Connective tissue_Belly_shapes	5			Endothelial 1_Pe_shapes	OD Immature 1_Side2_shapes	1			Astrocyte_Pe_shapes	Astrocyte_StHy_shapes	1		Connective tissue_Heart_shapes	Connective tissue_Belly_shapes	6			Endothelial 3_Side1_shapes
																									Astrocyte_Side1_shapes	Astrocyte_Silde3_shapes	1			Connective tissue_Heart_shapes	Connective tissue_Face_shapes	52			Endothelial 1_Side1_shapes	Ambiguous_Side1_shapes	6			Astrocyte_Pe_shapes	Inhibitory_StHy_shapes	1		Connective tissue_Heart_shapes	Connective tissue_Face_shapes	59			Endothelial 3_Side1_shapes
																									Astrocyte_Side1_shapes	Inhibitory_MPA1_shapes	1			Connective tissue_Heart_shapes	Connective tissue_Heart_shapes	8			Endothelial 1_Side1_shapes	Astrocyte_BNST1_shapes	1			Astrocyte_Pe_shapes	Microglia_AVPe_shapes	1		Connective tissue_Heart_shapes	Connective tissue_Heart_shapes	4			Endothelial 3_Side2_shapes
																									Astrocyte_Side1_shapes	Inhibitory_Side2_shapes	1			Connective tissue_Heart_shapes	Connective tissue_Lung_shapes	3			Endothelial 1_Side1_shapes	Endothelial 1_BNST1_shapes	1			Astrocyte_Side1_shapes	Ambiguous_MPA1_shapes	2		Connective tissue_Heart_shapes	Connective tissue_Liver_shapes	1			Endothelial 3_Side2_shapes
																									Astrocyte_Side2_shapes	Ambiguous_ACA_shapes	1			Connective tissue_Heart_shapes	Connective tissue_Unlabel	2			Endothelial 1_Side1_shapes	Endothelial 1_Side1_shapes	1			Astrocyte_Side1_shapes	Astrocyte_ACA_shapes	3		Connective tissue_Heart_shapes	Connective tissue_Lung_shapes	1			Endothelial 3_Side2_shapes
																									Astrocyte_Side2_shapes	Ambiguous_BNST1_shapes	1			Connective tissue_Heart_shapes	Dorsal root ganglion_Back_shapes	1			Endothelial 1_Side1_shapes	Inhibitory_BNST1_shapes	2			Astrocyte_Side1_shapes	Astrocyte_AVPe_shapes	7		Connective tissue_Heart_shapes	Dorsal root ganglion_Back_shapes	2			Endothelial 3_Side2_shapes
																									Astrocyte_Side2_shapes	Ambiguous_Pe_shapes	1			Connective tissue_Heart_shapes	Heart_Belly_shapes	1			Endothelial 1_Side1_shapes	Inhibitory_MAP2_shapes	1			Astrocyte_Side1_shapes	Astrocyte_BNST1_shapes	18		Connective tissue_Heart_shapes	Epidermis_Unlabel	2			Endothelial 3_Side2_shapes
																									Astrocyte_Side2_shapes	Ambiguous_Side1_shapes	1			Connective tissue_Heart_shapes	Heart_Face_shapes	4			Endothelial 1_Side1_shapes	Inhibitory_Side1_shapes	7			Astrocyte_Side1_shapes	Astrocyte_MAP2_shapes	2		Connective tissue_Heart_shapes	Heart_Back_shapes	2			Endothelial 3_Side2_shapes
																									Astrocyte_Side2_shapes	Astrocyte_ACA_shapes	5			Connective tissue_Heart_shapes	Heart_Heart_shapes	126			Endothelial 1_Side1_shapes	OD Immature 1_Side1_shapes	2			Astrocyte_Side1_shapes	Astrocyte_MPA1_shapes	1		Connective tissue_Heart_shapes	Heart_Heart_shapes	131			Endothelial 3_Side2_shapes
																									Astrocyte_Side2_shapes	Astrocyte_AVPe_shapes	12			Connective tissue_Heart_shapes	Heart_Lung_shapes	4			Endothelial 1_Side2_shapes	Ambiguous_ACA_shapes	1			Astrocyte_Side1_shapes	Astrocyte_MPN_shapes	2		Connective tissue_Heart_shapes	Heart_Lung_shapes	2			Endothelial 3_Side2_shapes
																									Astrocyte_Side2_shapes	Astrocyte_BNST1_shapes	14			Connective tissue_Heart_shapes	Heart_Unlabel	1			Endothelial 1_Side2_shapes	Ambiguous_Side2_shapes	6			Astrocyte_Side1_shapes	Astrocyte_Pe_shapes	1		Connective tissue_Heart_shapes	Heart_Unlabel	3			Endothelial 3_Side2_shapes
																									Astrocyte_Side2_shapes	Astrocyte_MAP2_shapes	9			Connective tissue_Heart_shapes	Kidney_Belly_shapes	1			Endothelial 1_Side2_shapes	Astrocyte_ACA_shapes	3			Astrocyte_Side1_shapes	Astrocyte_Side1_shapes	1		Connective tissue_Heart_shapes	Liver_Belly_shapes	1			Endothelial 3_Side3_shapes
																									Astrocyte_Side2_shapes	Astrocyte_MPA1_shapes	10			Connective tissue_Heart_shapes	Liver_Liver_shapes	7			Endothelial 1_Side2_shapes	Astrocyte_Side2_shapes	2			Astrocyte_Side1_shapes	Astrocyte_Side2_shapes	2		Connective tissue_Heart_shapes	Liver_Liver_shapes	4			Endothelial 3_Side3_shapes
																									Astrocyte_Side2_shapes	Astrocyte_MPN_shapes	7			Connective tissue_Heart_shapes	Lung_Belly_shapes	3			Endothelial 1_Side2_shapes	Astrocyte_Unlabel	1			Astrocyte_Side2_shapes	Ambiguous_ACA_shapes	1		Connective tissue_Heart_shapes	Lung_Heart_shapes	1			Endothelial 3_StHy_shapes
																									Astrocyte_Side2_shapes	Astrocyte_PaAP_shapes	3			Connective tissue_Heart_shapes	Lung_Heart_shapes	2			Endothelial 1_Side2_shapes	Excitatory_PaAP_shapes	1			Astrocyte_Side2_shapes	Ambiguous_BNST1_shapes	1		Connective tissue_Heart_shapes	Lung_Lung_shapes	15			Endothelial 3_StHy_shapes
																									Astrocyte_Side2_shapes	Astrocyte_Pe_shapes	3			Connective tissue_Heart_shapes	Lung_Lung_shapes	12			Endothelial 1_Side2_shapes	Excitatory_Side2_shapes	3			Astrocyte_Side2_shapes	Ambiguous_MAP2_shapes	1		Connective tissue_Heart_shapes	Meninges_Back_shapes	24			Endothelial 3_StHy_shapes
																									Astrocyte_Side2_shapes	Astrocyte_Side1_shapes	5			Connective tissue_Heart_shapes	Meninges_Back_shapes	25			Endothelial 1_Side2_shapes	Inhibitory_ACA_shapes	2			Astrocyte_Side2_shapes	Ambiguous_Side2_shapes	1		Connective tissue_Heart_shapes	Meninges_Brain_shapes	9			Endothelial 3_StHy_shapes
																									Astrocyte_Side2_shapes	Astrocyte_Side2_shapes	3			Connective tissue_Heart_shapes	Meninges_Brain_shapes	10			Endothelial 1_Side2_shapes	Inhibitory_Side2_shapes	4			Astrocyte_Side2_shapes	Astrocyte_ACA_shapes	3		Connective tissue_Heart_shapes	Meninges_Heart_shapes	1			Endothelial 3_StHy_shapes
																									Astrocyte_Side2_shapes	Astrocyte_Silde3_shapes	5			Connective tissue_Heart_shapes	Meninges_Heart_shapes	1			Endothelial 1_Side2_shapes	Inhibitory_StHy_shapes	1			Astrocyte_Side2_shapes	Astrocyte_AVPe_shapes	14		Connective tissue_Heart_shapes	Muscle_Back_shapes	2			Endothelial 3_StHy_shapes
																									Astrocyte_Side2_shapes	Astrocyte_StHy_shapes	8			Connective tissue_Heart_shapes	Muscle_Back_shapes	1			Endothelial 1_Side2_shapes	Microglia_Side2_shapes	1			Astrocyte_Side2_shapes	Astrocyte_BNST1_shapes	18		Connective tissue_Heart_shapes	Muscle_Face_shapes	14			Ependymal_Pe_shapes
																									Astrocyte_Side2_shapes	Astrocyte_Unlabel	1			Connective tissue_Heart_shapes	Muscle_Belly_shapes	1			Endothelial 1_Side3_shapes	Ambiguous_Silde3_shapes	4			Astrocyte_Side2_shapes	Astrocyte_MAP2_shapes	6		Connective tissue_Heart_shapes	Muscle_Lung_shapes	1			Ependymal_Pe_shapes
																									Astrocyte_Side2_shapes	Endothelial 1_Side2_shapes	1			Connective tissue_Heart_shapes	Muscle_Face_shapes	6			Endothelial 1_Side3_shapes	Excitatory_Silde3_shapes	5			Astrocyte_Side2_shapes	Astrocyte_MPA1_shapes	8		Connective tissue_Heart_shapes	Smooth muscle_Belly_shapes	3			Ependymal_Unlabel
																									Astrocyte_Side3_shapes	Ambiguous_MAP2_shapes	1			Connective tissue_Heart_shapes	Smooth muscle_Belly_shapes	7			Endothelial 1_Side3_shapes	Inhibitory_Silde3_shapes	1			Astrocyte_Side2_shapes	Astrocyte_MPN_shapes	7		Connective tissue_Heart_shapes	Sympathetic nerve_Heart_shapes	1			Excitatory_ACA_shapes
																									Astrocyte_Side3_shapes	Astrocyte_AVPe_shapes	3			Connective tissue_Liver_shapes	Adrenal gland_Liver_shapes	8			Endothelial 1_StHy_shapes	Ambiguous_StHy_shapes	1			Astrocyte_Side2_shapes	Astrocyte_PaAP_shapes	3		Connective tissue_Liver_shapes	Adipose tissue_Back_shapes	3			Excitatory_ACA_shapes
																									Astrocyte_Side3_shapes	Astrocyte_BNST1_shapes	4			Connective tissue_Liver_shapes	Blood vessel_Heart_shapes	4			Endothelial 1_StHy_shapes	Astrocyte_StHy_shapes	1			Astrocyte_Side2_shapes	Astrocyte_Pe_shapes	3		Connective tissue_Liver_shapes	Adipose tissue_Belly_shapes	1			Excitatory_ACA_shapes
																									Astrocyte_Side3_shapes	Astrocyte_MAP2_shapes	3			Connective tissue_Liver_shapes	Cartilage_Face_shapes	2			Endothelial 1_StHy_shapes	Endothelial 1_Side2_shapes	1			Astrocyte_Side2_shapes	Astrocyte_Side1_shapes	7		Connective tissue_Liver_shapes	Adrenal gland_Liver_shapes	8			Excitatory_ACA_shapes
																									Astrocyte_Side3_shapes	Astrocyte_MPN_shapes	1			Connective tissue_Liver_shapes	Connective tissue_Back_shapes	13			Endothelial 1_StHy_shapes	Endothelial 1_StHy_shapes	1			Astrocyte_Side2_shapes	Astrocyte_Side2_shapes	6		Connective tissue_Liver_shapes	Blood vessel_Heart_shapes	2			Excitatory_ACA_shapes
																									Astrocyte_Side3_shapes	Astrocyte_Side1_shapes	1			Connective tissue_Liver_shapes	Connective tissue_Belly_shapes	35			Endothelial 1_StHy_shapes	Excitatory_MPA1_shapes	1			Astrocyte_Side2_shapes	Astrocyte_Silde3_shapes	4		Connective tissue_Liver_shapes	Blood vessel_Liver_shapes	1			Excitatory_ACA_shapes
																									Astrocyte_Side3_shapes	Astrocyte_Silde3_shapes	1			Connective tissue_Liver_shapes	Connective tissue_Face_shapes	24			Endothelial 1_StHy_shapes	Excitatory_StHy_shapes	3			Astrocyte_Side2_shapes	Astrocyte_StHy_shapes	6		Connective tissue_Liver_shapes	Cartilage primordium_Back_shapes	3			Excitatory_ACA_shapes
																									Astrocyte_Side3_shapes	Astrocyte_Unlabel	1			Connective tissue_Liver_shapes	Connective tissue_Heart_shapes	3			Endothelial 1_StHy_shapes	Inhibitory_BNST1_shapes	2			Astrocyte_Side2_shapes	Astrocyte_Unlabel	1		Connective tissue_Liver_shapes	Cartilage_Back_shapes	1			Excitatory_ACA_shapes
																									Astrocyte_Side3_shapes	OD Mature 1_BNST1_shapes	1			Connective tissue_Liver_shapes	Connective tissue_Liver_shapes	1			Endothelial 1_StHy_shapes	Inhibitory_MPA1_shapes	1			Astrocyte_Side3_shapes	Astrocyte_ACA_shapes	1		Connective tissue_Liver_shapes	Cartilage_Face_shapes	4			Excitatory_AVPe_shapes
																									Astrocyte_Side3_shapes	OD Mature 2_Silde3_shapes	1			Connective tissue_Liver_shapes	Connective tissue_Lung_shapes	1			Endothelial 1_StHy_shapes	Inhibitory_StHy_shapes	7			Astrocyte_Side3_shapes	Astrocyte_BNST1_shapes	9		Connective tissue_Liver_shapes	Connective tissue_Back_shapes	14			Excitatory_AVPe_shapes
																									Astrocyte_StHy_shapes	Ambiguous_Side2_shapes	1			Connective tissue_Liver_shapes	Connective tissue_Unlabel	1			Endothelial 1_StHy_shapes	OD Immature 1_BNST1_shapes	1			Astrocyte_Side3_shapes	Astrocyte_MAP2_shapes	2		Connective tissue_Liver_shapes	Connective tissue_Belly_shapes	31			Excitatory_AVPe_shapes
																									Astrocyte_StHy_shapes	Astrocyte_ACA_shapes	2			Connective tissue_Liver_shapes	Dorsal root ganglion_Liver_shapes	3			Endothelial 1_StHy_shapes	OD Mature 2_StHy_shapes	1			Astrocyte_Side3_shapes	Astrocyte_MPN_shapes	1		Connective tissue_Liver_shapes	Connective tissue_Face_shapes	23			Excitatory_AVPe_shapes
																									Astrocyte_StHy_shapes	Astrocyte_AVPe_shapes	6			Connective tissue_Liver_shapes	Heart_Belly_shapes	1			Endothelial 1_Unlabel	Endothelial 3_Side2_shapes	1			Astrocyte_Side3_shapes	Astrocyte_Side2_shapes	1		Connective tissue_Liver_shapes	Connective tissue_Heart_shapes	1			Excitatory_AVPe_shapes
																									Astrocyte_StHy_shapes	Astrocyte_BNST1_shapes	5			Connective tissue_Liver_shapes	Heart_Heart_shapes	7			Endothelial 2_AVPe_shapes	Ambiguous_AVPe_shapes	1			Astrocyte_Side3_shapes	Astrocyte_Silde3_shapes	1		Connective tissue_Liver_shapes	Connective tissue_Liver_shapes	2			Excitatory_AVPe_shapes
																									Astrocyte_StHy_shapes	Astrocyte_MAP2_shapes	6			Connective tissue_Liver_shapes	Jaw and tooth_Brain_shapes	1			Endothelial 2_AVPe_shapes	Astrocyte_AVPe_shapes	1			Astrocyte_Side3_shapes	Astrocyte_StHy_shapes	1		Connective tissue_Liver_shapes	Connective tissue_Lung_shapes	1			Excitatory_BNST1_shapes
																									Astrocyte_StHy_shapes	Astrocyte_MPA1_shapes	1			Connective tissue_Liver_shapes	Jaw and tooth_Face_shapes	1			Endothelial 2_AVPe_shapes	Excitatory_AVPe_shapes	1			Astrocyte_Side3_shapes	OD Mature 1_BNST1_shapes	1		Connective tissue_Liver_shapes	Dorsal root ganglion_Liver_shapes	1			Excitatory_BNST1_shapes
																									Astrocyte_StHy_shapes	Astrocyte_MPN_shapes	3			Connective tissue_Liver_shapes	Kidney_Liver_shapes	5			Endothelial 2_BNST1_shapes	Excitatory_BNST1_shapes	1			Astrocyte_StHy_shapes	Ambiguous_Side2_shapes	1		Connective tissue_Liver_shapes	Epidermis_Back_shapes	1			Excitatory_BNST1_shapes
																									Astrocyte_StHy_shapes	Astrocyte_PaAP_shapes	2			Connective tissue_Liver_shapes	Liver_Belly_shapes	1			Endothelial 2_BNST1_shapes	Inhibitory_BNST1_shapes	2			Astrocyte_StHy_shapes	Astrocyte_ACA_shapes	4		Connective tissue_Liver_shapes	Heart_Heart_shapes	6			Excitatory_BNST1_shapes
																									Astrocyte_StHy_shapes	Astrocyte_Side1_shapes	1			Connective tissue_Liver_shapes	Liver_Liver_shapes	6			Endothelial 2_BNST1_shapes	OD Mature 2_Silde3_shapes	1			Astrocyte_StHy_shapes	Astrocyte_AVPe_shapes	4		Connective tissue_Liver_shapes	Jaw and tooth_Face_shapes	1			Excitatory_BNST1_shapes
																									Astrocyte_StHy_shapes	Astrocyte_Side2_shapes	4			Connective tissue_Liver_shapes	Lung_Belly_shapes	1			Endothelial 2_MPA1_shapes	Ambiguous_MPA1_shapes	1			Astrocyte_StHy_shapes	Astrocyte_BNST1_shapes	9		Connective tissue_Liver_shapes	Kidney_Liver_shapes	7			Excitatory_BNST1_shapes
																									Astrocyte_StHy_shapes	Astrocyte_Silde3_shapes	2			Connective tissue_Liver_shapes	Lung_Lung_shapes	9			Endothelial 2_MPA1_shapes	Astrocyte_MPA1_shapes	1			Astrocyte_StHy_shapes	Astrocyte_MAP2_shapes	6		Connective tissue_Liver_shapes	Liver_Liver_shapes	2			Excitatory_BNST1_shapes
																									Astrocyte_StHy_shapes	Astrocyte_StHy_shapes	2			Connective tissue_Liver_shapes	Meninges_Brain_shapes	1			Endothelial 2_MPA1_shapes	Endothelial 1_MPA1_shapes	1			Astrocyte_StHy_shapes	Astrocyte_MPN_shapes	2		Connective tissue_Liver_shapes	Lung_Lung_shapes	16			Excitatory_BNST1_shapes
																									Astrocyte_StHy_shapes	Endothelial 1_MAP2_shapes	1			Connective tissue_Liver_shapes	Muscle_Back_shapes	1			Endothelial 2_MPA1_shapes	Endothelial 3_MPA1_shapes	1			Astrocyte_StHy_shapes	Astrocyte_PaAP_shapes	1		Connective tissue_Liver_shapes	Meninges_Back_shapes	2			Excitatory_BNST1_shapes
																									Astrocyte_StHy_shapes	Inhibitory_BNST1_shapes	2			Connective tissue_Liver_shapes	Muscle_Face_shapes	1			Endothelial 2_MPA1_shapes	Excitatory_MPA1_shapes	1			Astrocyte_StHy_shapes	Astrocyte_Side1_shapes	1		Connective tissue_Liver_shapes	Meninges_Brain_shapes	1			Excitatory_BNST1_shapes
																									Astrocyte_StHy_shapes	Inhibitory_MAP2_shapes	1			Connective tissue_Liver_shapes	Pancreas_Belly_shapes	1			Endothelial 2_MPA1_shapes	Inhibitory_MPA1_shapes	1			Astrocyte_StHy_shapes	Astrocyte_Side2_shapes	3		Connective tissue_Liver_shapes	Pancreas_Belly_shapes	1			Excitatory_BNST1_shapes
																									Astrocyte_StHy_shapes	Inhibitory_MPA1_shapes	1			Connective tissue_Liver_shapes	Smooth muscle_Belly_shapes	13			Endothelial 2_MPA1_shapes	Microglia_MPA1_shapes	1			Astrocyte_StHy_shapes	Astrocyte_Silde3_shapes	3		Connective tissue_Liver_shapes	Smooth muscle_Belly_shapes	11			Excitatory_BNST1_shapes
																									Astrocyte_Unlabel	Ambiguous_Side2_shapes	1			Connective tissue_Liver_shapes	Smooth muscle_Liver_shapes	2			Endothelial 2_MPN_shapes	Endothelial 1_MPN_shapes	1			Astrocyte_StHy_shapes	Astrocyte_StHy_shapes	2		Connective tissue_Liver_shapes	Smooth muscle_Liver_shapes	1			Excitatory_BNST1_shapes
																									Astrocyte_Unlabel	Astrocyte_AVPe_shapes	1			Connective tissue_Lung_shapes	Adipose tissue_Back_shapes	1			Endothelial 2_PaAP_shapes	OD Immature 1_Side2_shapes	1			Astrocyte_StHy_shapes	Endothelial 1_MAP2_shapes	1		Connective tissue_Liver_shapes	Sympathetic nerve_Liver_shapes	1			Excitatory_BNST1_shapes
																									Astrocyte_Unlabel	Astrocyte_Side2_shapes	2			Connective tissue_Lung_shapes	Blood vessel_Heart_shapes	2			Endothelial 2_Pe_shapes	Inhibitory_Pe_shapes	1			Astrocyte_StHy_shapes	Inhibitory_BNST1_shapes	2		Connective tissue_Lung_shapes	Adipose tissue_Back_shapes	1			Excitatory_MAP2_shapes
																									Astrocyte_Unlabel	Microglia_AVPe_shapes	1			Connective tissue_Lung_shapes	Cartilage primordium_Back_shapes	3			Endothelial 2_StHy_shapes	Excitatory_Side2_shapes	1			Astrocyte_StHy_shapes	Inhibitory_MAP2_shapes	1		Connective tissue_Lung_shapes	Blood vessel_Heart_shapes	2			Excitatory_MAP2_shapes
																									Endothelial 1_ACA_shapes	Endothelial 1_ACA_shapes	2			Connective tissue_Lung_shapes	Connective tissue_Back_shapes	30			Endothelial 2_Unlabel	Inhibitory_MPN_shapes	1			Astrocyte_Unlabel	Ambiguous_Side2_shapes	1		Connective tissue_Lung_shapes	Cartilage primordium_Back_shapes	4			Excitatory_MAP2_shapes
																									Endothelial 1_ACA_shapes	Endothelial 1_AVPe_shapes	4			Connective tissue_Lung_shapes	Connective tissue_Belly_shapes	37			Endothelial 3_ACA_shapes	Ambiguous_ACA_shapes	1			Astrocyte_Unlabel	Astrocyte_ACA_shapes	1		Connective tissue_Lung_shapes	Cartilage_Face_shapes	1			Excitatory_MAP2_shapes
																									Endothelial 1_ACA_shapes	Endothelial 1_BNST1_shapes	2			Connective tissue_Lung_shapes	Connective tissue_Face_shapes	60			Endothelial 3_ACA_shapes	Astrocyte_ACA_shapes	1			Astrocyte_Unlabel	Astrocyte_AVPe_shapes	1		Connective tissue_Lung_shapes	Connective tissue_Back_shapes	23			Excitatory_MAP2_shapes
																									Endothelial 1_ACA_shapes	Endothelial 1_MAP2_shapes	1			Connective tissue_Lung_shapes	Connective tissue_Heart_shapes	3			Endothelial 3_ACA_shapes	Excitatory_ACA_shapes	2			Astrocyte_Unlabel	Astrocyte_BNST1_shapes	1		Connective tissue_Lung_shapes	Connective tissue_Belly_shapes	36			Excitatory_MAP2_shapes
																									Endothelial 1_ACA_shapes	Endothelial 1_MPA1_shapes	1			Connective tissue_Lung_shapes	Connective tissue_Lung_shapes	21			Endothelial 3_ACA_shapes	Inhibitory_ACA_shapes	1			Astrocyte_Unlabel	Astrocyte_Side2_shapes	1		Connective tissue_Lung_shapes	Connective tissue_Face_shapes	45			Excitatory_MAP2_shapes
																									Endothelial 1_ACA_shapes	Endothelial 1_Side1_shapes	4			Connective tissue_Lung_shapes	Connective tissue_Unlabel	1			Endothelial 3_AVPe_shapes	Astrocyte_AVPe_shapes	2			Endothelial 1_ACA_shapes	Ambiguous_BNST1_shapes	1		Connective tissue_Lung_shapes	Connective tissue_Heart_shapes	4			Excitatory_MAP2_shapes
																									Endothelial 1_ACA_shapes	Endothelial 1_Side2_shapes	2			Connective tissue_Lung_shapes	Dorsal root ganglion_Back_shapes	1			Endothelial 3_AVPe_shapes	Excitatory_AVPe_shapes	4			Endothelial 1_ACA_shapes	Astrocyte_Silde3_shapes	1		Connective tissue_Lung_shapes	Connective tissue_Lung_shapes	9			Excitatory_MAP2_shapes
																									Endothelial 1_ACA_shapes	Endothelial 1_Silde3_shapes	3			Connective tissue_Lung_shapes	Epidermis_Back_shapes	2			Endothelial 3_AVPe_shapes	Inhibitory_AVPe_shapes	1			Endothelial 1_ACA_shapes	Endothelial 1_AVPe_shapes	3		Connective tissue_Lung_shapes	Dorsal root ganglion_Back_shapes	3			Excitatory_MAP2_shapes
																									Endothelial 1_ACA_shapes	Endothelial 1_Unlabel	1			Connective tissue_Lung_shapes	Heart_Back_shapes	2			Endothelial 3_AVPe_shapes	Microglia_AVPe_shapes	3			Endothelial 1_ACA_shapes	Endothelial 1_BNST1_shapes	3		Connective tissue_Lung_shapes	Epidermis_Belly_shapes	1			Excitatory_MAP2_shapes
																									Endothelial 1_ACA_shapes	Inhibitory_MPA1_shapes	1			Connective tissue_Lung_shapes	Heart_Face_shapes	1			Endothelial 3_BNST1_shapes	Ambiguous_BNST1_shapes	3			Endothelial 1_ACA_shapes	Endothelial 1_MAP2_shapes	2		Connective tissue_Lung_shapes	Epidermis_Face_shapes	2			Excitatory_MPA1_shapes
																									Endothelial 1_AVPe_shapes	Endothelial 1_ACA_shapes	4			Connective tissue_Lung_shapes	Heart_Heart_shapes	15			Endothelial 3_BNST1_shapes	Astrocyte_BNST1_shapes	4			Endothelial 1_ACA_shapes	Endothelial 1_MPA1_shapes	1		Connective tissue_Lung_shapes	Heart_Back_shapes	2			Excitatory_MPA1_shapes
																									Endothelial 1_AVPe_shapes	Endothelial 1_AVPe_shapes	7			Connective tissue_Lung_shapes	Heart_Lung_shapes	1			Endothelial 3_BNST1_shapes	Endothelial 1_BNST1_shapes	1			Endothelial 1_ACA_shapes	Endothelial 1_MPN_shapes	1		Connective tissue_Lung_shapes	Heart_Belly_shapes	1			Excitatory_MPA1_shapes
																									Endothelial 1_AVPe_shapes	Endothelial 1_BNST1_shapes	4			Connective tissue_Lung_shapes	Jaw and tooth_Face_shapes	2			Endothelial 3_BNST1_shapes	Endothelial 1_Silde3_shapes	1			Endothelial 1_ACA_shapes	Endothelial 1_PaAP_shapes	1		Connective tissue_Lung_shapes	Heart_Heart_shapes	17			Excitatory_MPA1_shapes
																									Endothelial 1_AVPe_shapes	Endothelial 1_MAP2_shapes	1			Connective tissue_Lung_shapes	Liver_Liver_shapes	3			Endothelial 3_BNST1_shapes	Endothelial 3_BNST1_shapes	1			Endothelial 1_ACA_shapes	Endothelial 1_Side1_shapes	4		Connective tissue_Lung_shapes	Jaw and tooth_Face_shapes	1			Excitatory_MPA1_shapes
																									Endothelial 1_AVPe_shapes	Endothelial 1_MPA1_shapes	2			Connective tissue_Lung_shapes	Lung_Back_shapes	1			Endothelial 3_BNST1_shapes	Excitatory_BNST1_shapes	2			Endothelial 1_ACA_shapes	Endothelial 1_Side2_shapes	2		Connective tissue_Lung_shapes	Liver_Liver_shapes	1			Excitatory_MPA1_shapes
																									Endothelial 1_AVPe_shapes	Endothelial 1_Side1_shapes	1			Connective tissue_Lung_shapes	Lung_Belly_shapes	1			Endothelial 3_BNST1_shapes	Inhibitory_BNST1_shapes	11			Endothelial 1_ACA_shapes	Endothelial 1_Silde3_shapes	1		Connective tissue_Lung_shapes	Lung_Back_shapes	1			Excitatory_MPA1_shapes
																									Endothelial 1_AVPe_shapes	Endothelial 1_Side2_shapes	2			Connective tissue_Lung_shapes	Lung_Lung_shapes	44			Endothelial 3_BNST1_shapes	Inhibitory_Silde3_shapes	1			Endothelial 1_ACA_shapes	Endothelial 1_StHy_shapes	1		Connective tissue_Lung_shapes	Lung_Heart_shapes	2			Excitatory_MPA1_shapes
																									Endothelial 1_AVPe_shapes	Endothelial 1_Silde3_shapes	3			Connective tissue_Lung_shapes	Meninges_Back_shapes	4			Endothelial 3_BNST1_shapes	Microglia_BNST1_shapes	1			Endothelial 1_AVPe_shapes	Endothelial 1_ACA_shapes	4		Connective tissue_Lung_shapes	Lung_Lung_shapes	52			Excitatory_MPA1_shapes
																									Endothelial 1_AVPe_shapes	Endothelial 1_StHy_shapes	1			Connective tissue_Lung_shapes	Meninges_Brain_shapes	2			Endothelial 3_BNST1_shapes	OD Immature 1_BNST1_shapes	1			Endothelial 1_AVPe_shapes	Endothelial 1_AVPe_shapes	5		Connective tissue_Lung_shapes	Meninges_Back_shapes	6			Excitatory_MPA1_shapes
																									Endothelial 1_BNST1_shapes	Astrocyte_PaAP_shapes	1			Connective tissue_Lung_shapes	Muscle_Back_shapes	10			Endothelial 3_BNST1_shapes	OD Mature 2_BNST1_shapes	1			Endothelial 1_AVPe_shapes	Endothelial 1_BNST1_shapes	5		Connective tissue_Lung_shapes	Meninges_Brain_shapes	2			Excitatory_MPA1_shapes
																									Endothelial 1_BNST1_shapes	Endothelial 1_ACA_shapes	3			Connective tissue_Lung_shapes	Muscle_Belly_shapes	2			Endothelial 3_MAP2_shapes	Ambiguous_MAP2_shapes	1			Endothelial 1_AVPe_shapes	Endothelial 1_MAP2_shapes	1		Connective tissue_Lung_shapes	Muscle_Back_shapes	20			Excitatory_MPA1_shapes
																									Endothelial 1_BNST1_shapes	Endothelial 1_AVPe_shapes	4			Connective tissue_Lung_shapes	Muscle_Face_shapes	15			Endothelial 3_MAP2_shapes	Astrocyte_MAP2_shapes	2			Endothelial 1_AVPe_shapes	Endothelial 1_MPA1_shapes	2		Connective tissue_Lung_shapes	Muscle_Belly_shapes	3			Excitatory_MPN_shapes
																									Endothelial 1_BNST1_shapes	Endothelial 1_BNST1_shapes	14			Connective tissue_Lung_shapes	Muscle_Lung_shapes	5			Endothelial 3_MAP2_shapes	Endothelial 3_MAP2_shapes	1			Endothelial 1_AVPe_shapes	Endothelial 1_Side1_shapes	2		Connective tissue_Lung_shapes	Muscle_Face_shapes	24			Excitatory_MPN_shapes
																									Endothelial 1_BNST1_shapes	Endothelial 1_MAP2_shapes	2			Connective tissue_Lung_shapes	Smooth muscle_Belly_shapes	15			Endothelial 3_MAP2_shapes	Excitatory_MAP2_shapes	4			Endothelial 1_AVPe_shapes	Endothelial 1_Side2_shapes	3		Connective tissue_Lung_shapes	Muscle_Lung_shapes	3			Excitatory_MPN_shapes
																									Endothelial 1_BNST1_shapes	Endothelial 1_MPA1_shapes	4			Connective tissue_Lung_shapes	Sympathetic nerve_Heart_shapes	1			Endothelial 3_MAP2_shapes	Inhibitory_MAP2_shapes	5			Endothelial 1_AVPe_shapes	Endothelial 1_Silde3_shapes	2		Connective tissue_Lung_shapes	Smooth muscle_Belly_shapes	16			Excitatory_MPN_shapes
																									Endothelial 1_BNST1_shapes	Endothelial 1_Side1_shapes	5			Connective tissue_Unlabel	Adipose tissue_Back_shapes	1			Endothelial 3_MAP2_shapes	OD Immature 1_MAP2_shapes	1			Endothelial 1_AVPe_shapes	Endothelial 1_StHy_shapes	1		Connective tissue_Lung_shapes	Smooth muscle_Lung_shapes	1			Excitatory_MPN_shapes
																									Endothelial 1_BNST1_shapes	Endothelial 1_Side2_shapes	3			Connective tissue_Unlabel	Blood vessel_Heart_shapes	2			Endothelial 3_MPA1_shapes	Ambiguous_MPA1_shapes	1			Endothelial 1_BNST1_shapes	Ambiguous_Silde3_shapes	1		Connective tissue_Lung_shapes	Sympathetic nerve_Back_shapes	1			Excitatory_MPN_shapes
																									Endothelial 1_BNST1_shapes	Endothelial 1_Silde3_shapes	4			Connective tissue_Unlabel	Cartilage primordium_Back_shapes	1			Endothelial 3_MPA1_shapes	Astrocyte_MPA1_shapes	1			Endothelial 1_BNST1_shapes	Endothelial 1_ACA_shapes	2		Connective tissue_Lung_shapes	Sympathetic nerve_Heart_shapes	1			Excitatory_MPN_shapes
																									Endothelial 1_BNST1_shapes	Endothelial 1_StHy_shapes	8			Connective tissue_Unlabel	Cartilage_Back_shapes	2			Endothelial 3_MPA1_shapes	Excitatory_MPA1_shapes	5			Endothelial 1_BNST1_shapes	Endothelial 1_AVPe_shapes	2		Connective tissue_Unlabel	Blood vessel_Heart_shapes	4			Excitatory_MPN_shapes
																									Endothelial 1_BNST1_shapes	Endothelial 3_MPA1_shapes	1			Connective tissue_Unlabel	Connective tissue_Back_shapes	12			Endothelial 3_MPA1_shapes	Excitatory_MPN_shapes	1			Endothelial 1_BNST1_shapes	Endothelial 1_BNST1_shapes	13		Connective tissue_Unlabel	Cartilage primordium_Back_shapes	1			Excitatory_MPN_shapes
																									Endothelial 1_BNST1_shapes	Excitatory_MPA1_shapes	1			Connective tissue_Unlabel	Connective tissue_Belly_shapes	9			Endothelial 3_MPA1_shapes	Inhibitory_MAP2_shapes	1			Endothelial 1_BNST1_shapes	Endothelial 1_MAP2_shapes	5		Connective tissue_Unlabel	Cartilage_Back_shapes	1			Excitatory_PaAP_shapes
																									Endothelial 1_BNST1_shapes	Pericytes_BNST1_shapes	1			Connective tissue_Unlabel	Connective tissue_Face_shapes	16			Endothelial 3_MPA1_shapes	Inhibitory_MPA1_shapes	1			Endothelial 1_BNST1_shapes	Endothelial 1_MPA1_shapes	3		Connective tissue_Unlabel	Connective tissue_Back_shapes	9			Excitatory_PaAP_shapes
																									Endothelial 1_MAP2_shapes	Endothelial 1_ACA_shapes	2			Connective tissue_Unlabel	Connective tissue_Liver_shapes	1			Endothelial 3_MPA1_shapes	OD Mature 2_MAP2_shapes	1			Endothelial 1_BNST1_shapes	Endothelial 1_Side1_shapes	5		Connective tissue_Unlabel	Connective tissue_Belly_shapes	10			Excitatory_PaAP_shapes
																									Endothelial 1_MAP2_shapes	Endothelial 1_AVPe_shapes	3			Connective tissue_Unlabel	Connective tissue_Lung_shapes	3			Endothelial 3_MPA1_shapes	OD Mature 2_MPA1_shapes	1			Endothelial 1_BNST1_shapes	Endothelial 1_Side2_shapes	3		Connective tissue_Unlabel	Connective tissue_Face_shapes	22			Excitatory_PaAP_shapes
																									Endothelial 1_MAP2_shapes	Endothelial 1_BNST1_shapes	7			Connective tissue_Unlabel	Dorsal root ganglion_Face_shapes	1			Endothelial 3_MPN_shapes	Astrocyte_MPA1_shapes	1			Endothelial 1_BNST1_shapes	Endothelial 1_Silde3_shapes	6		Connective tissue_Unlabel	Connective tissue_Heart_shapes	1			Excitatory_PaAP_shapes
																									Endothelial 1_MAP2_shapes	Endothelial 1_MAP2_shapes	8			Connective tissue_Unlabel	Epidermis_Face_shapes	1			Endothelial 3_MPN_shapes	Astrocyte_StHy_shapes	1			Endothelial 1_BNST1_shapes	Endothelial 1_StHy_shapes	8		Connective tissue_Unlabel	Connective tissue_Lung_shapes	2			Excitatory_PaAP_shapes
																									Endothelial 1_MAP2_shapes	Endothelial 1_MPA1_shapes	6			Connective tissue_Unlabel	Heart_Heart_shapes	10			Endothelial 3_MPN_shapes	Endothelial 1_MPA1_shapes	2			Endothelial 1_BNST1_shapes	Endothelial 3_MPA1_shapes	1		Connective tissue_Unlabel	Dorsal root ganglion_Back_shapes	1			Excitatory_PaAP_shapes
																									Endothelial 1_MAP2_shapes	Endothelial 1_MPN_shapes	2			Connective tissue_Unlabel	Jaw and tooth_Face_shapes	4			Endothelial 3_MPN_shapes	Endothelial 3_MPA1_shapes	1			Endothelial 1_BNST1_shapes	Excitatory_MPA1_shapes	1		Connective tissue_Unlabel	Dorsal root ganglion_Face_shapes	1			Excitatory_PaAP_shapes
																									Endothelial 1_MAP2_shapes	Endothelial 1_Side1_shapes	2			Connective tissue_Unlabel	Kidney_Liver_shapes	1			Endothelial 3_MPN_shapes	Endothelial 3_MPN_shapes	1			Endothelial 1_BNST1_shapes	Inhibitory_Side2_shapes	1		Connective tissue_Unlabel	Heart_Heart_shapes	5			Excitatory_Pe_shapes
																									Endothelial 1_MAP2_shapes	Endothelial 1_Side2_shapes	2			Connective tissue_Unlabel	Liver_Liver_shapes	2			Endothelial 3_MPN_shapes	Inhibitory_MPA1_shapes	1			Endothelial 1_MAP2_shapes	Endothelial 1_ACA_shapes	3		Connective tissue_Unlabel	Jaw and tooth_Face_shapes	3			Excitatory_Pe_shapes
																									Endothelial 1_MAP2_shapes	Excitatory_AVPe_shapes	1			Connective tissue_Unlabel	Lung_Heart_shapes	1			Endothelial 3_MPN_shapes	Inhibitory_MPN_shapes	5			Endothelial 1_MAP2_shapes	Endothelial 1_AVPe_shapes	2		Connective tissue_Unlabel	Kidney_Liver_shapes	1			Excitatory_Pe_shapes
																									Endothelial 1_MPA1_shapes	Endothelial 1_ACA_shapes	2			Connective tissue_Unlabel	Meninges_Back_shapes	2			Endothelial 3_PaAP_shapes	Astrocyte_Side2_shapes	1			Endothelial 1_MAP2_shapes	Endothelial 1_BNST1_shapes	9		Connective tissue_Unlabel	Lung_Belly_shapes	1			Excitatory_Pe_shapes
																									Endothelial 1_MPA1_shapes	Endothelial 1_BNST1_shapes	12			Connective tissue_Unlabel	Meninges_Brain_shapes	1			Endothelial 3_PaAP_shapes	Excitatory_PaAP_shapes	1			Endothelial 1_MAP2_shapes	Endothelial 1_MAP2_shapes	6		Connective tissue_Unlabel	Lung_Lung_shapes	1			Excitatory_Pe_shapes
																									Endothelial 1_MPA1_shapes	Endothelial 1_MAP2_shapes	3			Connective tissue_Unlabel	Mucosal epithelium_Face_shapes	1			Endothelial 3_PaAP_shapes	Inhibitory_PaAP_shapes	2			Endothelial 1_MAP2_shapes	Endothelial 1_MPA1_shapes	4		Connective tissue_Unlabel	Meninges_Back_shapes	1			Excitatory_Pe_shapes
																									Endothelial 1_MPA1_shapes	Endothelial 1_MPA1_shapes	7			Connective tissue_Unlabel	Muscle_Back_shapes	2			Endothelial 3_PaAP_shapes	OD Mature 1_Side2_shapes	1			Endothelial 1_MAP2_shapes	Endothelial 1_MPN_shapes	3		Connective tissue_Unlabel	Meninges_Brain_shapes	3			Excitatory_Pe_shapes
																									Endothelial 1_MPA1_shapes	Endothelial 1_MPN_shapes	6			Connective tissue_Unlabel	Muscle_Face_shapes	3			Endothelial 3_Pe_shapes	Excitatory_Pe_shapes	1			Endothelial 1_MAP2_shapes	Endothelial 1_Side1_shapes	2		Connective tissue_Unlabel	Mucosal epithelium_Face_shapes	2			Excitatory_Pe_shapes
																									Endothelial 1_MPA1_shapes	Endothelial 1_PaAP_shapes	2			Connective tissue_Unlabel	Pancreas_Belly_shapes	1			Endothelial 3_Pe_shapes	Excitatory_Side2_shapes	1			Endothelial 1_MAP2_shapes	Endothelial 1_Side2_shapes	2		Connective tissue_Unlabel	Muscle_Back_shapes	5			Excitatory_Pe_shapes
																									Endothelial 1_MPA1_shapes	Endothelial 1_Side1_shapes	2			Connective tissue_Unlabel	Smooth muscle_Belly_shapes	6			Endothelial 3_Pe_shapes	Inhibitory_MPA1_shapes	1			Endothelial 1_MAP2_shapes	Endothelial 1_Silde3_shapes	1		Connective tissue_Unlabel	Muscle_Face_shapes	5			Excitatory_Pe_shapes
																									Endothelial 1_MPA1_shapes	Endothelial 1_Side2_shapes	4			Dorsal root ganglion_Back_shapes	Cartilage primordium_Back_shapes	2			Endothelial 3_Pe_shapes	Inhibitory_MPN_shapes	1			Endothelial 1_MAP2_shapes	Endothelial 1_StHy_shapes	1		Connective tissue_Unlabel	Muscle_Lung_shapes	1			Excitatory_Pe_shapes
																									Endothelial 1_MPA1_shapes	Endothelial 1_StHy_shapes	2			Dorsal root ganglion_Back_shapes	Cartilage_Back_shapes	4			Endothelial 3_Side1_shapes	Endothelial 1_BNST1_shapes	1			Endothelial 1_MPA1_shapes	Ambiguous_MAP2_shapes	1		Connective tissue_Unlabel	Smooth muscle_Back_shapes	1			Excitatory_Side1_shapes
																									Endothelial 1_MPA1_shapes	Endothelial 3_ACA_shapes	1			Dorsal root ganglion_Back_shapes	Connective tissue_Back_shapes	5			Endothelial 3_Side1_shapes	Inhibitory_BNST1_shapes	2			Endothelial 1_MPA1_shapes	Endothelial 1_ACA_shapes	2		Connective tissue_Unlabel	Smooth muscle_Belly_shapes	2			Excitatory_Side1_shapes
																									Endothelial 1_MPA1_shapes	Endothelial 3_Side1_shapes	1			Dorsal root ganglion_Back_shapes	Dorsal root ganglion_Back_shapes	2794			Endothelial 3_Side1_shapes	Inhibitory_Side1_shapes	1			Endothelial 1_MPA1_shapes	Endothelial 1_BNST1_shapes	11		Dorsal root ganglion_Back_shapes	Brain_Brain_shapes	1			Excitatory_Side1_shapes
																									Endothelial 1_MPA1_shapes	Excitatory_MAP2_shapes	1			Dorsal root ganglion_Back_shapes	Dorsal root ganglion_Face_shapes	3			Endothelial 3_Side2_shapes	Astrocyte_Side2_shapes	3			Endothelial 1_MPA1_shapes	Endothelial 1_MAP2_shapes	6		Dorsal root ganglion_Back_shapes	Cartilage primordium_Back_shapes	1			Excitatory_Side1_shapes
																									Endothelial 1_MPN_shapes	Ambiguous_BNST1_shapes	1			Dorsal root ganglion_Back_shapes	Epidermis_Back_shapes	1			Endothelial 3_Side2_shapes	Endothelial 1_Side2_shapes	1			Endothelial 1_MPA1_shapes	Endothelial 1_MPA1_shapes	8		Dorsal root ganglion_Back_shapes	Cartilage primordium_Face_shapes	1			Excitatory_Side1_shapes
																									Endothelial 1_MPN_shapes	Ambiguous_MPA1_shapes	1			Dorsal root ganglion_Back_shapes	Meninges_Back_shapes	8			Endothelial 3_Side2_shapes	Endothelial 1_Unlabel	1			Endothelial 1_MPA1_shapes	Endothelial 1_MPN_shapes	3		Dorsal root ganglion_Back_shapes	Connective tissue_Back_shapes	3			Excitatory_Side1_shapes
																									Endothelial 1_MPN_shapes	Endothelial 1_ACA_shapes	1			Dorsal root ganglion_Back_shapes	Meninges_Brain_shapes	1			Endothelial 3_Side2_shapes	Endothelial 3_ACA_shapes	1			Endothelial 1_MPA1_shapes	Endothelial 1_Side1_shapes	1		Dorsal root ganglion_Back_shapes	Dorsal root ganglion_Back_shapes	2806			Excitatory_Side1_shapes
																									Endothelial 1_MPN_shapes	Endothelial 1_BNST1_shapes	8			Dorsal root ganglion_Back_shapes	Smooth muscle_Belly_shapes	1			Endothelial 3_Side2_shapes	Ependymal_Pe_shapes	1			Endothelial 1_MPA1_shapes	Endothelial 1_Side2_shapes	5		Dorsal root ganglion_Back_shapes	Dorsal root ganglion_Heart_shapes	1			Excitatory_Side1_shapes
																									Endothelial 1_MPN_shapes	Endothelial 1_MAP2_shapes	5			Dorsal root ganglion_Back_shapes	Spinal cord_Back_shapes	3			Endothelial 3_Side2_shapes	Excitatory_ACA_shapes	1			Endothelial 1_MPA1_shapes	Endothelial 1_StHy_shapes	2		Dorsal root ganglion_Back_shapes	Meninges_Back_shapes	5			Excitatory_Side2_shapes
																									Endothelial 1_MPN_shapes	Endothelial 1_MPA1_shapes	8			Dorsal root ganglion_Back_shapes	Sympathetic nerve_Back_shapes	5			Endothelial 3_Side2_shapes	Excitatory_Side2_shapes	1			Endothelial 1_MPA1_shapes	Endothelial 3_ACA_shapes	1		Dorsal root ganglion_Back_shapes	Meninges_Brain_shapes	1			Excitatory_Side2_shapes
																									Endothelial 1_MPN_shapes	Endothelial 1_MPN_shapes	3			Dorsal root ganglion_Brain_shapes	Brain_Brain_shapes	1			Endothelial 3_Side2_shapes	Inhibitory_Side2_shapes	5			Endothelial 1_MPA1_shapes	Endothelial 3_MAP2_shapes	1		Dorsal root ganglion_Back_shapes	Spinal cord_Back_shapes	3			Excitatory_Side2_shapes
																									Endothelial 1_MPN_shapes	Endothelial 1_PaAP_shapes	1			Dorsal root ganglion_Brain_shapes	Dorsal root ganglion_Back_shapes	1			Endothelial 3_Side3_shapes	Excitatory_Silde3_shapes	1			Endothelial 1_MPA1_shapes	Endothelial 3_Pe_shapes	1		Dorsal root ganglion_Back_shapes	Spinal cord_Brain_shapes	1			Excitatory_Side2_shapes
																									Endothelial 1_MPN_shapes	Endothelial 1_Side1_shapes	5			Dorsal root ganglion_Face_shapes	Dorsal root ganglion_Back_shapes	3			Endothelial 3_Side3_shapes	Excitatory_Unlabel	1			Endothelial 1_MPA1_shapes	Inhibitory_ACA_shapes	1		Dorsal root ganglion_Back_shapes	Sympathetic nerve_Back_shapes	3			Excitatory_Side2_shapes
																									Endothelial 1_MPN_shapes	Endothelial 1_Side2_shapes	3			Epidermis_Back_shapes	Adipose tissue_Back_shapes	817			Endothelial 3_StHy_shapes	Ambiguous_BNST1_shapes	1			Endothelial 1_MPN_shapes	Ambiguous_MPN_shapes	1		Dorsal root ganglion_Back_shapes	Sympathetic nerve_Face_shapes	1			Excitatory_Side2_shapes
																									Endothelial 1_MPN_shapes	Endothelial 1_Silde3_shapes	2			Epidermis_Back_shapes	Adipose tissue_Brain_shapes	118			Endothelial 3_StHy_shapes	Astrocyte_Side2_shapes	1			Endothelial 1_MPN_shapes	Endothelial 1_ACA_shapes	2		Dorsal root ganglion_Brain_shapes	Brain_Brain_shapes	1			Excitatory_Side2_shapes
																									Endothelial 1_MPN_shapes	Endothelial 1_StHy_shapes	1			Epidermis_Back_shapes	Adipose tissue_Face_shapes	1			Endothelial 3_StHy_shapes	Excitatory_StHy_shapes	2			Endothelial 1_MPN_shapes	Endothelial 1_BNST1_shapes	6		Dorsal root ganglion_Brain_shapes	Dorsal root ganglion_Back_shapes	1			Excitatory_Side2_shapes
																									Endothelial 1_MPN_shapes	Endothelial 1_Unlabel	1			Epidermis_Back_shapes	Adrenal gland_Liver_shapes	1			Endothelial 3_StHy_shapes	Inhibitory_BNST1_shapes	1			Endothelial 1_MPN_shapes	Endothelial 1_MAP2_shapes	4		Dorsal root ganglion_Face_shapes	Dorsal root ganglion_Back_shapes	3			Excitatory_Side2_shapes
																									Endothelial 1_MPN_shapes	Excitatory_MAP2_shapes	1			Epidermis_Back_shapes	Brain_Brain_shapes	50			Endothelial 3_StHy_shapes	Inhibitory_StHy_shapes	3			Endothelial 1_MPN_shapes	Endothelial 1_MPA1_shapes	6		Epidermis_Back_shapes	Adipose tissue_Back_shapes	666			Excitatory_Side2_shapes
																									Endothelial 1_MPN_shapes	Inhibitory_Unlabel	1			Epidermis_Back_shapes	Brain_Face_shapes	1			Ependymal_Pe_shapes	Ambiguous_MPN_shapes	3			Endothelial 1_MPN_shapes	Endothelial 1_MPN_shapes	5		Epidermis_Back_shapes	Adipose tissue_Brain_shapes	98			Excitatory_Side2_shapes
																									Endothelial 1_MPN_shapes	Pericytes_MPA1_shapes	2			Epidermis_Back_shapes	Cartilage primordium_Back_shapes	55			Ependymal_Pe_shapes	Ambiguous_Pe_shapes	1			Endothelial 1_MPN_shapes	Endothelial 1_Side1_shapes	5		Epidermis_Back_shapes	Adipose tissue_Face_shapes	2			Excitatory_Side2_shapes
																									Endothelial 1_PaAP_shapes	Endothelial 1_BNST1_shapes	1			Epidermis_Back_shapes	Cartilage primordium_Brain_shapes	7			Ependymal_Pe_shapes	Astrocyte_AVPe_shapes	1			Endothelial 1_MPN_shapes	Endothelial 1_Side2_shapes	5		Epidermis_Back_shapes	Adrenal gland_Liver_shapes	2			Excitatory_Side2_shapes
																									Endothelial 1_PaAP_shapes	Endothelial 1_StHy_shapes	1			Epidermis_Back_shapes	Cartilage primordium_Face_shapes	21			Ependymal_Pe_shapes	Astrocyte_Pe_shapes	5			Endothelial 1_MPN_shapes	Endothelial 1_Silde3_shapes	3		Epidermis_Back_shapes	Blood vessel_Heart_shapes	1			Excitatory_Side2_shapes
																									Endothelial 1_Pe_shapes	Endothelial 1_BNST1_shapes	2			Epidermis_Back_shapes	Cartilage_Back_shapes	95			Ependymal_Pe_shapes	Astrocyte_Side2_shapes	1			Endothelial 1_MPN_shapes	Endothelial 1_StHy_shapes	4		Epidermis_Back_shapes	Brain_Back_shapes	1			Excitatory_Side2_shapes
																									Endothelial 1_Pe_shapes	Endothelial 1_MPA1_shapes	1			Epidermis_Back_shapes	Cartilage_Brain_shapes	5			Ependymal_Pe_shapes	Astrocyte_Unlabel	1			Endothelial 1_MPN_shapes	Endothelial 2_MPN_shapes	1		Epidermis_Back_shapes	Brain_Brain_shapes	54			Excitatory_Side2_shapes
																									Endothelial 1_Pe_shapes	Endothelial 2_ACA_shapes	1			Epidermis_Back_shapes	Cartilage_Face_shapes	22			Ependymal_Pe_shapes	Endothelial 1_MPN_shapes	1			Endothelial 1_MPN_shapes	Excitatory_AVPe_shapes	1		Epidermis_Back_shapes	Brain_Face_shapes	1			Excitatory_Side2_shapes
																									Endothelial 1_Pe_shapes	Inhibitory_MAP2_shapes	1			Epidermis_Back_shapes	Connective tissue_Back_shapes	130			Ependymal_Pe_shapes	Endothelial 1_Side2_shapes	3			Endothelial 1_MPN_shapes	Inhibitory_Unlabel	1		Epidermis_Back_shapes	Cartilage primordium_Back_shapes	55			Excitatory_Side2_shapes
																									Endothelial 1_Side1_shapes	Ambiguous_MPA1_shapes	1			Epidermis_Back_shapes	Connective tissue_Belly_shapes	120			Ependymal_Pe_shapes	Endothelial 3_MPN_shapes	1			Endothelial 1_PaAP_shapes	Endothelial 1_BNST1_shapes	1		Epidermis_Back_shapes	Cartilage primordium_Brain_shapes	27			Excitatory_Side2_shapes
																									Endothelial 1_Side1_shapes	Endothelial 1_ACA_shapes	1			Epidermis_Back_shapes	Connective tissue_Brain_shapes	25			Ependymal_Pe_shapes	Endothelial 3_Pe_shapes	2			Endothelial 1_PaAP_shapes	Endothelial 1_StHy_shapes	1		Epidermis_Back_shapes	Cartilage primordium_Face_shapes	22			Excitatory_Side3_shapes
																									Endothelial 1_Side1_shapes	Endothelial 1_BNST1_shapes	6			Epidermis_Back_shapes	Connective tissue_Face_shapes	89			Ependymal_Pe_shapes	Ependymal_Pe_shapes	153			Endothelial 1_Pe_shapes	Endothelial 1_BNST1_shapes	2		Epidermis_Back_shapes	Cartilage_Back_shapes	79			Excitatory_Side3_shapes
																									Endothelial 1_Side1_shapes	Endothelial 1_MAP2_shapes	4			Epidermis_Back_shapes	Connective tissue_Heart_shapes	3			Ependymal_Pe_shapes	Ependymal_Unlabel	1			Endothelial 1_Pe_shapes	Endothelial 1_MPA1_shapes	1		Epidermis_Back_shapes	Cartilage_Face_shapes	18			Excitatory_Side3_shapes
																									Endothelial 1_Side1_shapes	Endothelial 1_MPA1_shapes	4			Epidermis_Back_shapes	Connective tissue_Liver_shapes	1			Ependymal_Pe_shapes	Excitatory_MPN_shapes	1			Endothelial 1_Pe_shapes	Endothelial 2_ACA_shapes	1		Epidermis_Back_shapes	Choroid plexus_Brain_shapes	1			Excitatory_Side3_shapes
																									Endothelial 1_Side1_shapes	Endothelial 1_Side1_shapes	1			Epidermis_Back_shapes	Connective tissue_Lung_shapes	1			Ependymal_Pe_shapes	Excitatory_Pe_shapes	1			Endothelial 1_Pe_shapes	Inhibitory_MPA1_shapes	1		Epidermis_Back_shapes	Connective tissue_Back_shapes	188			Excitatory_Side3_shapes
																									Endothelial 1_Side1_shapes	Endothelial 1_Side2_shapes	1			Epidermis_Back_shapes	Connective tissue_Unlabel	4			Ependymal_Pe_shapes	Excitatory_Unlabel	1			Endothelial 1_Side1_shapes	Endothelial 1_BNST1_shapes	6		Epidermis_Back_shapes	Connective tissue_Belly_shapes	181			Excitatory_Side3_shapes
																									Endothelial 1_Side1_shapes	Endothelial 1_StHy_shapes	1			Epidermis_Back_shapes	Dorsal root ganglion_Back_shapes	6			Ependymal_Pe_shapes	Inhibitory_MPN_shapes	16			Endothelial 1_Side1_shapes	Endothelial 1_MAP2_shapes	4		Epidermis_Back_shapes	Connective tissue_Brain_shapes	36			Excitatory_Side3_shapes
																									Endothelial 1_Side1_shapes	Endothelial 3_MAP2_shapes	1			Epidermis_Back_shapes	Dorsal root ganglion_Lung_shapes	1			Ependymal_Pe_shapes	Inhibitory_Pe_shapes	8			Endothelial 1_Side1_shapes	Endothelial 1_MPA1_shapes	5		Epidermis_Back_shapes	Connective tissue_Face_shapes	90			Excitatory_StHy_shapes
																									Endothelial 1_Side1_shapes	Pericytes_Pe_shapes	1			Epidermis_Back_shapes	Epidermis_Back_shapes	2110			Ependymal_Pe_shapes	Inhibitory_Side2_shapes	13			Endothelial 1_Side1_shapes	Endothelial 1_Side2_shapes	2		Epidermis_Back_shapes	Connective tissue_Heart_shapes	1			Excitatory_StHy_shapes
																									Endothelial 1_Side2_shapes	Ambiguous_BNST1_shapes	1			Epidermis_Back_shapes	Epidermis_Belly_shapes	42			Ependymal_Pe_shapes	Inhibitory_StHy_shapes	1			Endothelial 1_Side1_shapes	Endothelial 1_Silde3_shapes	1		Epidermis_Back_shapes	Connective tissue_Unlabel	3			Excitatory_StHy_shapes
																									Endothelial 1_Side2_shapes	Ambiguous_Side2_shapes	1			Epidermis_Back_shapes	Epidermis_Brain_shapes	78			Ependymal_Pe_shapes	Inhibitory_Unlabel	2			Endothelial 1_Side1_shapes	Endothelial 3_MAP2_shapes	1		Epidermis_Back_shapes	Dorsal root ganglion_Back_shapes	10			Excitatory_StHy_shapes
																									Endothelial 1_Side2_shapes	Endothelial 1_ACA_shapes	1			Epidermis_Back_shapes	Epidermis_Face_shapes	183			Ependymal_Pe_shapes	OD Immature 1_Pe_shapes	2			Endothelial 1_Side1_shapes	Excitatory_BNST1_shapes	1		Epidermis_Back_shapes	Epidermis_Back_shapes	2087			Excitatory_StHy_shapes
																									Endothelial 1_Side2_shapes	Endothelial 1_AVPe_shapes	1			Epidermis_Back_shapes	Epidermis_Unlabel	9			Ependymal_Unlabel	Ependymal_Pe_shapes	1			Endothelial 1_Side1_shapes	Microglia_BNST1_shapes	1		Epidermis_Back_shapes	Epidermis_Belly_shapes	31			Excitatory_StHy_shapes
																									Endothelial 1_Side2_shapes	Endothelial 1_BNST1_shapes	10			Epidermis_Back_shapes	GI tract_Belly_shapes	4			Excitatory_ACA_shapes	Ambiguous_ACA_shapes	19			Endothelial 1_Side2_shapes	Ambiguous_BNST1_shapes	1		Epidermis_Back_shapes	Epidermis_Brain_shapes	53			Excitatory_StHy_shapes
																									Endothelial 1_Side2_shapes	Endothelial 1_MAP2_shapes	2			Epidermis_Back_shapes	Heart_Back_shapes	1			Excitatory_ACA_shapes	Ambiguous_AVPe_shapes	1			Endothelial 1_Side2_shapes	Endothelial 1_ACA_shapes	1		Epidermis_Back_shapes	Epidermis_Face_shapes	214			Excitatory_StHy_shapes
																									Endothelial 1_Side2_shapes	Endothelial 1_MPA1_shapes	5			Epidermis_Back_shapes	Heart_Face_shapes	6			Excitatory_ACA_shapes	Ambiguous_Silde3_shapes	5			Endothelial 1_Side2_shapes	Endothelial 1_AVPe_shapes	3		Epidermis_Back_shapes	Epidermis_Unlabel	5			Excitatory_StHy_shapes
																									Endothelial 1_Side2_shapes	Endothelial 1_Side1_shapes	1			Epidermis_Back_shapes	Heart_Heart_shapes	21			Excitatory_ACA_shapes	Astrocyte_ACA_shapes	22			Endothelial 1_Side2_shapes	Endothelial 1_BNST1_shapes	7		Epidermis_Back_shapes	GI tract_Belly_shapes	2			Excitatory_StHy_shapes
																									Endothelial 1_Side2_shapes	Endothelial 1_Silde3_shapes	2			Epidermis_Back_shapes	Heart_Lung_shapes	1			Excitatory_ACA_shapes	Astrocyte_AVPe_shapes	2			Endothelial 1_Side2_shapes	Endothelial 1_MAP2_shapes	1		Epidermis_Back_shapes	Heart_Belly_shapes	1			Excitatory_StHy_shapes
																									Endothelial 1_Side2_shapes	Endothelial 1_StHy_shapes	1			Epidermis_Back_shapes	Jaw and tooth_Back_shapes	7			Excitatory_ACA_shapes	Astrocyte_Silde3_shapes	3			Endothelial 1_Side2_shapes	Endothelial 1_MPA1_shapes	5		Epidermis_Back_shapes	Heart_Brain_shapes	2			Excitatory_Unlabel
																									Endothelial 1_Side3_shapes	Endothelial 1_ACA_shapes	1			Epidermis_Back_shapes	Jaw and tooth_Brain_shapes	5			Excitatory_ACA_shapes	Endothelial 1_ACA_shapes	4			Endothelial 1_Side2_shapes	Endothelial 1_Side1_shapes	2		Epidermis_Back_shapes	Heart_Face_shapes	2			Excitatory_Unlabel
																									Endothelial 1_Side3_shapes	Endothelial 1_AVPe_shapes	1			Epidermis_Back_shapes	Jaw and tooth_Face_shapes	99			Excitatory_ACA_shapes	Endothelial 1_AVPe_shapes	2			Endothelial 1_Side2_shapes	Endothelial 1_Silde3_shapes	2		Epidermis_Back_shapes	Heart_Heart_shapes	21			Excitatory_Unlabel
																									Endothelial 1_Side3_shapes	Endothelial 1_BNST1_shapes	2			Epidermis_Back_shapes	Kidney_Liver_shapes	2			Excitatory_ACA_shapes	Endothelial 1_Silde3_shapes	2			Endothelial 1_Side2_shapes	Endothelial 1_StHy_shapes	2		Epidermis_Back_shapes	Heart_Lung_shapes	1			Excitatory_Unlabel
																									Endothelial 1_Side3_shapes	Endothelial 1_MAP2_shapes	3			Epidermis_Back_shapes	Liver_Belly_shapes	8			Excitatory_ACA_shapes	Endothelial 3_ACA_shapes	3			Endothelial 1_Side2_shapes	Inhibitory_StHy_shapes	1		Epidermis_Back_shapes	Heart_Unlabel	1			Excitatory_Unlabel
																									Endothelial 1_Side3_shapes	Endothelial 1_Side1_shapes	1			Epidermis_Back_shapes	Liver_Liver_shapes	18			Excitatory_ACA_shapes	Excitatory_ACA_shapes	25			Endothelial 1_Side3_shapes	Endothelial 1_BNST1_shapes	3		Epidermis_Back_shapes	Jaw and tooth_Back_shapes	11			Excitatory_Unlabel
																									Endothelial 1_Side3_shapes	Endothelial 1_Side2_shapes	2			Epidermis_Back_shapes	Lung_Belly_shapes	1			Excitatory_ACA_shapes	Excitatory_AVPe_shapes	5			Endothelial 1_Side3_shapes	Endothelial 1_MAP2_shapes	2		Epidermis_Back_shapes	Jaw and tooth_Brain_shapes	3			Excitatory_Unlabel
																									Endothelial 1_StHy_shapes	Endothelial 1_ACA_shapes	1			Epidermis_Back_shapes	Lung_Face_shapes	1			Excitatory_ACA_shapes	Excitatory_Silde3_shapes	9			Endothelial 1_Side3_shapes	Endothelial 1_PaAP_shapes	1		Epidermis_Back_shapes	Jaw and tooth_Face_shapes	158			Excitatory_Unlabel
																									Endothelial 1_StHy_shapes	Endothelial 1_AVPe_shapes	5			Epidermis_Back_shapes	Lung_Lung_shapes	3			Excitatory_ACA_shapes	Excitatory_Unlabel	2			Endothelial 1_Side3_shapes	Endothelial 1_Side1_shapes	2		Epidermis_Back_shapes	Kidney_Liver_shapes	1			Excitatory_Unlabel
																									Endothelial 1_StHy_shapes	Endothelial 1_BNST1_shapes	5			Epidermis_Back_shapes	Meninges_Back_shapes	118			Excitatory_ACA_shapes	Inhibitory_ACA_shapes	19			Endothelial 1_Side3_shapes	Endothelial 1_Side2_shapes	2		Epidermis_Back_shapes	Liver_Belly_shapes	3			Inhibitory_ACA_shapes
																									Endothelial 1_StHy_shapes	Endothelial 1_MAP2_shapes	2			Epidermis_Back_shapes	Meninges_Brain_shapes	241			Excitatory_ACA_shapes	Inhibitory_Silde3_shapes	2			Endothelial 1_StHy_shapes	Endothelial 1_AVPe_shapes	6		Epidermis_Back_shapes	Liver_Liver_shapes	7			Inhibitory_ACA_shapes
																									Endothelial 1_StHy_shapes	Endothelial 1_MPA1_shapes	2			Epidermis_Back_shapes	Meninges_Face_shapes	13			Excitatory_ACA_shapes	Inhibitory_Unlabel	2			Endothelial 1_StHy_shapes	Endothelial 1_BNST1_shapes	2		Epidermis_Back_shapes	Lung_Belly_shapes	2			Inhibitory_ACA_shapes
																									Endothelial 1_StHy_shapes	Endothelial 1_Side1_shapes	2			Epidermis_Back_shapes	Meninges_Unlabel	2			Excitatory_ACA_shapes	Microglia_ACA_shapes	1			Endothelial 1_StHy_shapes	Endothelial 1_MAP2_shapes	4		Epidermis_Back_shapes	Lung_Face_shapes	1			Inhibitory_ACA_shapes
																									Endothelial 1_StHy_shapes	Endothelial 1_StHy_shapes	1			Epidermis_Back_shapes	Mucosal epithelium_Back_shapes	14			Excitatory_ACA_shapes	Microglia_Silde3_shapes	1			Endothelial 1_StHy_shapes	Endothelial 1_MPA1_shapes	1		Epidermis_Back_shapes	Lung_Lung_shapes	13			Inhibitory_ACA_shapes
																									Endothelial 1_StHy_shapes	Endothelial 1_Unlabel	2			Epidermis_Back_shapes	Mucosal epithelium_Belly_shapes	3			Excitatory_ACA_shapes	OD Immature 1_ACA_shapes	6			Endothelial 1_StHy_shapes	Endothelial 1_Side1_shapes	1		Epidermis_Back_shapes	Meninges_Back_shapes	133			Inhibitory_ACA_shapes
																									Endothelial 1_Unlabel	Endothelial 1_BNST1_shapes	1			Epidermis_Back_shapes	Mucosal epithelium_Face_shapes	33			Excitatory_ACA_shapes	OD Mature 1_ACA_shapes	2			Endothelial 1_StHy_shapes	Endothelial 1_Side2_shapes	1		Epidermis_Back_shapes	Meninges_Brain_shapes	222			Inhibitory_ACA_shapes
																									Endothelial 2_AVPe_shapes	Endothelial 1_BNST1_shapes	1			Epidermis_Back_shapes	Muscle_Back_shapes	3			Excitatory_ACA_shapes	OD Mature 1_Silde3_shapes	1			Endothelial 1_StHy_shapes	Endothelial 1_Silde3_shapes	2		Epidermis_Back_shapes	Meninges_Face_shapes	19			Inhibitory_ACA_shapes
																									Endothelial 2_AVPe_shapes	Pericytes_BNST1_shapes	1			Epidermis_Back_shapes	Muscle_Belly_shapes	6			Excitatory_ACA_shapes	OD Mature 2_ACA_shapes	3			Endothelial 1_StHy_shapes	Endothelial 1_StHy_shapes	2		Epidermis_Back_shapes	Mucosal epithelium_Back_shapes	55			Inhibitory_ACA_shapes
																									Endothelial 2_AVPe_shapes	Pericytes_MPA1_shapes	1			Epidermis_Back_shapes	Muscle_Face_shapes	1			Excitatory_ACA_shapes	OD Mature 2_Silde3_shapes	1			Endothelial 1_StHy_shapes	Endothelial 1_Unlabel	1		Epidermis_Back_shapes	Mucosal epithelium_Belly_shapes	3			Inhibitory_AVPe_shapes
																									Endothelial 2_BNST1_shapes	Endothelial 2_MPA1_shapes	2			Epidermis_Back_shapes	Pancreas_Face_shapes	1			Excitatory_AVPe_shapes	Ambiguous_AVPe_shapes	19			Endothelial 1_Unlabel	Endothelial 1_BNST1_shapes	1		Epidermis_Back_shapes	Mucosal epithelium_Face_shapes	28			Inhibitory_AVPe_shapes
																									Endothelial 2_BNST1_shapes	Pericytes_AVPe_shapes	1			Epidermis_Back_shapes	Smooth muscle_Belly_shapes	3			Excitatory_AVPe_shapes	Astrocyte_AVPe_shapes	32			Endothelial 2_AVPe_shapes	Endothelial 3_MPN_shapes	1		Epidermis_Back_shapes	Muscle_Back_shapes	7			Inhibitory_AVPe_shapes
																									Endothelial 2_BNST1_shapes	Pericytes_MPA1_shapes	1			Epidermis_Back_shapes	Spinal cord_Back_shapes	554			Excitatory_AVPe_shapes	Endothelial 1_AVPe_shapes	14			Endothelial 2_AVPe_shapes	Pericytes_MPA1_shapes	1		Epidermis_Back_shapes	Muscle_Belly_shapes	3			Inhibitory_AVPe_shapes
																									Endothelial 2_MPA1_shapes	Endothelial 1_MAP2_shapes	1			Epidermis_Back_shapes	Spinal cord_Brain_shapes	7			Excitatory_AVPe_shapes	Endothelial 3_AVPe_shapes	2			Endothelial 2_AVPe_shapes	Pericytes_StHy_shapes	1		Epidermis_Back_shapes	Muscle_Face_shapes	3			Inhibitory_BNST1_shapes
																									Endothelial 2_MPA1_shapes	Endothelial 3_ACA_shapes	1			Epidermis_Back_shapes	Sympathetic nerve_Face_shapes	1			Excitatory_AVPe_shapes	Ependymal_AVPe_shapes	2			Endothelial 2_BNST1_shapes	Endothelial 2_MPA1_shapes	1		Epidermis_Back_shapes	Muscle_Lung_shapes	1			Inhibitory_BNST1_shapes
																									Endothelial 2_MPA1_shapes	Pericytes_BNST1_shapes	3			Epidermis_Belly_shapes	Adipose tissue_Back_shapes	1			Excitatory_AVPe_shapes	Ependymal_Pe_shapes	3			Endothelial 2_BNST1_shapes	Ependymal_Pe_shapes	1		Epidermis_Back_shapes	Pancreas_Belly_shapes	1			Inhibitory_BNST1_shapes
																									Endothelial 2_MPA1_shapes	Pericytes_MAP2_shapes	1			Epidermis_Belly_shapes	Adipose tissue_Face_shapes	1			Excitatory_AVPe_shapes	Ependymal_Unlabel	2			Endothelial 2_BNST1_shapes	Pericytes_BNST1_shapes	1		Epidermis_Back_shapes	Smooth muscle_Belly_shapes	3			Inhibitory_BNST1_shapes
																									Endothelial 2_MPA1_shapes	Pericytes_StHy_shapes	1			Epidermis_Belly_shapes	Connective tissue_Back_shapes	2			Excitatory_AVPe_shapes	Excitatory_AVPe_shapes	59			Endothelial 2_BNST1_shapes	Pericytes_StHy_shapes	1		Epidermis_Back_shapes	Spinal cord_Back_shapes	534			Inhibitory_BNST1_shapes
																									Endothelial 2_MPN_shapes	Pericytes_MAP2_shapes	1			Epidermis_Belly_shapes	Connective tissue_Belly_shapes	13			Excitatory_AVPe_shapes	Excitatory_Silde3_shapes	2			Endothelial 2_MPA1_shapes	Endothelial 3_AVPe_shapes	1		Epidermis_Back_shapes	Spinal cord_Brain_shapes	3			Inhibitory_BNST1_shapes
																									Endothelial 2_PaAP_shapes	Endothelial 3_AVPe_shapes	1			Epidermis_Belly_shapes	Connective tissue_Face_shapes	5			Excitatory_AVPe_shapes	Inhibitory_AVPe_shapes	6			Endothelial 2_MPA1_shapes	Pericytes_AVPe_shapes	1		Epidermis_Back_shapes	Sympathetic nerve_Back_shapes	1			Inhibitory_BNST1_shapes
																									Endothelial 2_Pe_shapes	Endothelial 3_AVPe_shapes	1			Epidermis_Belly_shapes	Connective tissue_Lung_shapes	1			Excitatory_AVPe_shapes	Microglia_AVPe_shapes	2			Endothelial 2_MPA1_shapes	Pericytes_BNST1_shapes	3		Epidermis_Back_shapes	Sympathetic nerve_Lung_shapes	1			Inhibitory_BNST1_shapes
																									Endothelial 2_StHy_shapes	Endothelial 3_MPN_shapes	1			Epidermis_Belly_shapes	Epidermis_Back_shapes	16			Excitatory_AVPe_shapes	OD Immature 1_AVPe_shapes	4			Endothelial 2_MPA1_shapes	Pericytes_MAP2_shapes	1		Epidermis_Belly_shapes	Cartilage primordium_Back_shapes	1			Inhibitory_BNST1_shapes
																									Endothelial 2_Unlabel	Pericytes_MAP2_shapes	1			Epidermis_Belly_shapes	Epidermis_Belly_shapes	9			Excitatory_AVPe_shapes	OD Immature 1_Silde3_shapes	1			Endothelial 2_MPA1_shapes	Pericytes_StHy_shapes	1		Epidermis_Belly_shapes	Connective tissue_Back_shapes	1			Inhibitory_BNST1_shapes
																									Endothelial 3_ACA_shapes	Endothelial 1_AVPe_shapes	1			Epidermis_Belly_shapes	Epidermis_Brain_shapes	1			Excitatory_AVPe_shapes	OD Mature 1_AVPe_shapes	1			Endothelial 2_MPN_shapes	Pericytes_Silde3_shapes	1		Epidermis_Belly_shapes	Connective tissue_Belly_shapes	13			Inhibitory_BNST1_shapes
																									Endothelial 3_ACA_shapes	Endothelial 1_BNST1_shapes	1			Epidermis_Belly_shapes	Epidermis_Face_shapes	16			Excitatory_AVPe_shapes	Pericytes_AVPe_shapes	1			Endothelial 2_PaAP_shapes	Endothelial 3_AVPe_shapes	1		Epidermis_Belly_shapes	Connective tissue_Face_shapes	4			Inhibitory_BNST1_shapes
																									Endothelial 3_ACA_shapes	Endothelial 1_Side2_shapes	1			Epidermis_Belly_shapes	Meninges_Brain_shapes	1			Excitatory_BNST1_shapes	Ambiguous_BNST1_shapes	7			Endothelial 2_Pe_shapes	Endothelial 3_AVPe_shapes	1		Epidermis_Belly_shapes	Epidermis_Back_shapes	16			Inhibitory_BNST1_shapes
																									Endothelial 3_ACA_shapes	Endothelial 3_AVPe_shapes	1			Epidermis_Belly_shapes	Mucosal epithelium_Back_shapes	1			Excitatory_BNST1_shapes	Ambiguous_Side1_shapes	1			Endothelial 2_StHy_shapes	Endothelial 2_ACA_shapes	1		Epidermis_Belly_shapes	Epidermis_Belly_shapes	6			Inhibitory_BNST1_shapes
																									Endothelial 3_ACA_shapes	Endothelial 3_MPN_shapes	1			Epidermis_Belly_shapes	Mucosal epithelium_Face_shapes	4			Excitatory_BNST1_shapes	Astrocyte_ACA_shapes	2			Endothelial 2_Unlabel	Pericytes_MAP2_shapes	1		Epidermis_Belly_shapes	Epidermis_Face_shapes	22			Inhibitory_BNST1_shapes
																									Endothelial 3_AVPe_shapes	Endothelial 1_BNST1_shapes	1			Epidermis_Belly_shapes	Smooth muscle_Belly_shapes	4			Excitatory_BNST1_shapes	Astrocyte_BNST1_shapes	14			Endothelial 3_ACA_shapes	Endothelial 1_BNST1_shapes	1		Epidermis_Belly_shapes	Lung_Lung_shapes	1			Inhibitory_BNST1_shapes
																									Endothelial 3_AVPe_shapes	Endothelial 1_Pe_shapes	1			Epidermis_Brain_shapes	Adipose tissue_Back_shapes	131			Excitatory_BNST1_shapes	Astrocyte_Side2_shapes	1			Endothelial 3_ACA_shapes	Endothelial 1_MAP2_shapes	1		Epidermis_Belly_shapes	Mucosal epithelium_Back_shapes	2			Inhibitory_BNST1_shapes
																									Endothelial 3_AVPe_shapes	Endothelial 3_AVPe_shapes	1			Epidermis_Brain_shapes	Adipose tissue_Brain_shapes	114			Excitatory_BNST1_shapes	Astrocyte_Unlabel	1			Endothelial 3_ACA_shapes	Endothelial 3_BNST1_shapes	1		Epidermis_Belly_shapes	Mucosal epithelium_Face_shapes	4			Inhibitory_BNST1_shapes
																									Endothelial 3_AVPe_shapes	Endothelial 3_BNST1_shapes	2			Epidermis_Brain_shapes	Adipose tissue_Face_shapes	2			Excitatory_BNST1_shapes	Endothelial 1_BNST1_shapes	1			Endothelial 3_ACA_shapes	Endothelial 3_MPA1_shapes	1		Epidermis_Belly_shapes	Smooth muscle_Belly_shapes	5			Inhibitory_BNST1_shapes
																									Endothelial 3_AVPe_shapes	Endothelial 3_MAP2_shapes	1			Epidermis_Brain_shapes	Brain_Brain_shapes	4			Excitatory_BNST1_shapes	Endothelial 2_BNST1_shapes	1			Endothelial 3_ACA_shapes	Endothelial 3_MPN_shapes	1		Epidermis_Brain_shapes	Adipose tissue_Back_shapes	114			Inhibitory_BNST1_shapes
																									Endothelial 3_AVPe_shapes	Endothelial 3_Pe_shapes	1			Epidermis_Brain_shapes	Cartilage primordium_Back_shapes	16			Excitatory_BNST1_shapes	Endothelial 3_BNST1_shapes	2			Endothelial 3_AVPe_shapes	Endothelial 1_BNST1_shapes	1		Epidermis_Brain_shapes	Adipose tissue_Brain_shapes	62			Inhibitory_BNST1_shapes
																									Endothelial 3_AVPe_shapes	Endothelial 3_Side2_shapes	1			Epidermis_Brain_shapes	Cartilage primordium_Brain_shapes	9			Excitatory_BNST1_shapes	Endothelial 3_Silde3_shapes	1			Endothelial 3_AVPe_shapes	Endothelial 1_MPA1_shapes	1		Epidermis_Brain_shapes	Adipose tissue_Face_shapes	1			Inhibitory_BNST1_shapes
																									Endothelial 3_AVPe_shapes	Endothelial 3_Silde3_shapes	1			Epidermis_Brain_shapes	Cartilage primordium_Face_shapes	4			Excitatory_BNST1_shapes	Excitatory_ACA_shapes	1			Endothelial 3_AVPe_shapes	Endothelial 1_Pe_shapes	1		Epidermis_Brain_shapes	Blood vessel_Heart_shapes	1			Inhibitory_BNST1_shapes
																									Endothelial 3_AVPe_shapes	Pericytes_AVPe_shapes	1			Epidermis_Brain_shapes	Cartilage_Back_shapes	5			Excitatory_BNST1_shapes	Excitatory_BNST1_shapes	16			Endothelial 3_AVPe_shapes	Endothelial 3_AVPe_shapes	1		Epidermis_Brain_shapes	Brain_Brain_shapes	3			Inhibitory_BNST1_shapes
																									Endothelial 3_BNST1_shapes	Astrocyte_AVPe_shapes	1			Epidermis_Brain_shapes	Cartilage_Brain_shapes	2			Excitatory_BNST1_shapes	Excitatory_Silde3_shapes	1			Endothelial 3_AVPe_shapes	Endothelial 3_BNST1_shapes	3		Epidermis_Brain_shapes	Cartilage primordium_Back_shapes	8			Inhibitory_BNST1_shapes
																									Endothelial 3_BNST1_shapes	Endothelial 1_ACA_shapes	1			Epidermis_Brain_shapes	Cartilage_Face_shapes	12			Excitatory_BNST1_shapes	Inhibitory_BNST1_shapes	56			Endothelial 3_AVPe_shapes	Endothelial 3_Pe_shapes	1		Epidermis_Brain_shapes	Cartilage primordium_Brain_shapes	13			Inhibitory_BNST1_shapes
																									Endothelial 3_BNST1_shapes	Endothelial 1_BNST1_shapes	2			Epidermis_Brain_shapes	Connective tissue_Back_shapes	17			Excitatory_BNST1_shapes	Inhibitory_Side2_shapes	3			Endothelial 3_AVPe_shapes	Endothelial 3_Side2_shapes	1		Epidermis_Brain_shapes	Cartilage primordium_Face_shapes	10			Inhibitory_MAP2_shapes
																									Endothelial 3_BNST1_shapes	Endothelial 1_MAP2_shapes	1			Epidermis_Brain_shapes	Connective tissue_Belly_shapes	24			Excitatory_BNST1_shapes	Inhibitory_Silde3_shapes	1			Endothelial 3_AVPe_shapes	Pericytes_AVPe_shapes	1		Epidermis_Brain_shapes	Cartilage_Back_shapes	4			Inhibitory_MAP2_shapes
																									Endothelial 3_BNST1_shapes	Endothelial 1_Side1_shapes	1			Epidermis_Brain_shapes	Connective tissue_Brain_shapes	68			Excitatory_BNST1_shapes	Inhibitory_Unlabel	1			Endothelial 3_BNST1_shapes	Astrocyte_BNST1_shapes	1		Epidermis_Brain_shapes	Cartilage_Brain_shapes	3			Inhibitory_MAP2_shapes
																									Endothelial 3_BNST1_shapes	Endothelial 2_MPN_shapes	1			Epidermis_Brain_shapes	Connective tissue_Face_shapes	51			Excitatory_BNST1_shapes	Microglia_BNST1_shapes	2			Endothelial 3_BNST1_shapes	Endothelial 1_ACA_shapes	1		Epidermis_Brain_shapes	Cartilage_Face_shapes	8			Inhibitory_MAP2_shapes
																									Endothelial 3_BNST1_shapes	Endothelial 3_AVPe_shapes	2			Epidermis_Brain_shapes	Connective tissue_Heart_shapes	1			Excitatory_BNST1_shapes	OD Immature 1_BNST1_shapes	5			Endothelial 3_BNST1_shapes	Endothelial 1_BNST1_shapes	1		Epidermis_Brain_shapes	Connective tissue_Back_shapes	39			Inhibitory_MAP2_shapes
																									Endothelial 3_BNST1_shapes	Endothelial 3_BNST1_shapes	6			Epidermis_Brain_shapes	Epidermis_Back_shapes	102			Excitatory_BNST1_shapes	OD Immature 1_Silde3_shapes	1			Endothelial 3_BNST1_shapes	Endothelial 1_MAP2_shapes	2		Epidermis_Brain_shapes	Connective tissue_Belly_shapes	41			Inhibitory_MAP2_shapes
																									Endothelial 3_BNST1_shapes	Endothelial 3_MAP2_shapes	4			Epidermis_Brain_shapes	Epidermis_Belly_shapes	2			Excitatory_BNST1_shapes	OD Mature 1_BNST1_shapes	1			Endothelial 3_BNST1_shapes	Endothelial 1_Side1_shapes	1		Epidermis_Brain_shapes	Connective tissue_Brain_shapes	64			Inhibitory_MAP2_shapes
																									Endothelial 3_BNST1_shapes	Endothelial 3_MPA1_shapes	3			Epidermis_Brain_shapes	Epidermis_Brain_shapes	57			Excitatory_BNST1_shapes	OD Mature 2_ACA_shapes	1			Endothelial 3_BNST1_shapes	Endothelial 3_ACA_shapes	1		Epidermis_Brain_shapes	Connective tissue_Face_shapes	51			Inhibitory_MAP2_shapes
																									Endothelial 3_BNST1_shapes	Endothelial 3_MPN_shapes	1			Epidermis_Brain_shapes	Epidermis_Face_shapes	8			Excitatory_BNST1_shapes	OD Mature 2_BNST1_shapes	10			Endothelial 3_BNST1_shapes	Endothelial 3_AVPe_shapes	1		Epidermis_Brain_shapes	Connective tissue_Heart_shapes	1			Inhibitory_MAP2_shapes
																									Endothelial 3_BNST1_shapes	Endothelial 3_Pe_shapes	2			Epidermis_Brain_shapes	Heart_Back_shapes	2			Excitatory_BNST1_shapes	OD Mature 2_Silde3_shapes	2			Endothelial 3_BNST1_shapes	Endothelial 3_BNST1_shapes	7		Epidermis_Brain_shapes	Connective tissue_Unlabel	1			Inhibitory_MAP2_shapes
																									Endothelial 3_BNST1_shapes	Inhibitory_BNST1_shapes	1			Epidermis_Brain_shapes	Heart_Heart_shapes	1			Excitatory_MAP2_shapes	Ambiguous_MAP2_shapes	17			Endothelial 3_BNST1_shapes	Endothelial 3_MAP2_shapes	2		Epidermis_Brain_shapes	Dorsal root ganglion_Back_shapes	1			Inhibitory_MAP2_shapes
																									Endothelial 3_BNST1_shapes	Pericytes_Side1_shapes	1			Epidermis_Brain_shapes	Jaw and tooth_Back_shapes	1			Excitatory_MAP2_shapes	Astrocyte_MAP2_shapes	17			Endothelial 3_BNST1_shapes	Endothelial 3_MPA1_shapes	4		Epidermis_Brain_shapes	Epidermis_Back_shapes	107			Inhibitory_MAP2_shapes
																									Endothelial 3_MAP2_shapes	Endothelial 1_MPA1_shapes	1			Epidermis_Brain_shapes	Jaw and tooth_Brain_shapes	14			Excitatory_MAP2_shapes	Endothelial 1_MAP2_shapes	6			Endothelial 3_BNST1_shapes	Endothelial 3_MPN_shapes	1		Epidermis_Brain_shapes	Epidermis_Belly_shapes	6			Inhibitory_MAP2_shapes
																									Endothelial 3_MAP2_shapes	Endothelial 1_Side1_shapes	1			Epidermis_Brain_shapes	Jaw and tooth_Face_shapes	43			Excitatory_MAP2_shapes	Endothelial 3_MAP2_shapes	1			Endothelial 3_BNST1_shapes	Endothelial 3_Pe_shapes	2		Epidermis_Brain_shapes	Epidermis_Brain_shapes	46			Inhibitory_MPA1_shapes
																									Endothelial 3_MAP2_shapes	Endothelial 3_AVPe_shapes	1			Epidermis_Brain_shapes	Lung_Face_shapes	1			Excitatory_MAP2_shapes	Excitatory_MAP2_shapes	23			Endothelial 3_BNST1_shapes	Endothelial 3_Silde3_shapes	1		Epidermis_Brain_shapes	Epidermis_Face_shapes	18			Inhibitory_MPA1_shapes
																									Endothelial 3_MAP2_shapes	Endothelial 3_BNST1_shapes	4			Epidermis_Brain_shapes	Meninges_Back_shapes	31			Excitatory_MAP2_shapes	Excitatory_Unlabel	1			Endothelial 3_BNST1_shapes	Inhibitory_BNST1_shapes	1		Epidermis_Brain_shapes	Epidermis_Unlabel	1			Inhibitory_MPA1_shapes
																									Endothelial 3_MAP2_shapes	Endothelial 3_MAP2_shapes	3			Epidermis_Brain_shapes	Meninges_Brain_shapes	570			Excitatory_MAP2_shapes	Inhibitory_MAP2_shapes	40			Endothelial 3_BNST1_shapes	Pericytes_Side1_shapes	1		Epidermis_Brain_shapes	Heart_Heart_shapes	3			Inhibitory_MPA1_shapes
																									Endothelial 3_MAP2_shapes	Endothelial 3_MPA1_shapes	1			Epidermis_Brain_shapes	Meninges_Face_shapes	5			Excitatory_MAP2_shapes	Inhibitory_MPA1_shapes	1			Endothelial 3_MAP2_shapes	Endothelial 1_BNST1_shapes	1		Epidermis_Brain_shapes	Jaw and tooth_Back_shapes	1			Inhibitory_MPA1_shapes
																									Endothelial 3_MAP2_shapes	Endothelial 3_Pe_shapes	2			Epidermis_Brain_shapes	Mucosal epithelium_Back_shapes	1			Excitatory_MAP2_shapes	Microglia_MAP2_shapes	3			Endothelial 3_MAP2_shapes	Endothelial 1_MPA1_shapes	1		Epidermis_Brain_shapes	Jaw and tooth_Brain_shapes	10			Inhibitory_MPA1_shapes
																									Endothelial 3_MAP2_shapes	Endothelial 3_Side2_shapes	1			Epidermis_Brain_shapes	Mucosal epithelium_Belly_shapes	1			Excitatory_MAP2_shapes	OD Immature 1_MAP2_shapes	3			Endothelial 3_MAP2_shapes	Endothelial 3_AVPe_shapes	1		Epidermis_Brain_shapes	Jaw and tooth_Face_shapes	65			Inhibitory_MPA1_shapes
																									Endothelial 3_MPA1_shapes	Endothelial 1_PaAP_shapes	1			Epidermis_Brain_shapes	Mucosal epithelium_Face_shapes	7			Excitatory_MAP2_shapes	OD Mature 1_MAP2_shapes	1			Endothelial 3_MAP2_shapes	Endothelial 3_BNST1_shapes	4		Epidermis_Brain_shapes	Lung_Lung_shapes	2			Inhibitory_MPA1_shapes
																									Endothelial 3_MPA1_shapes	Endothelial 1_Unlabel	1			Epidermis_Face_shapes	Adipose tissue_Back_shapes	15			Excitatory_MAP2_shapes	OD Mature 2_MAP2_shapes	7			Endothelial 3_MAP2_shapes	Endothelial 3_MAP2_shapes	3		Epidermis_Brain_shapes	Meninges_Back_shapes	32			Inhibitory_MPA1_shapes
																									Endothelial 3_MPA1_shapes	Endothelial 3_ACA_shapes	1			Epidermis_Face_shapes	Adipose tissue_Brain_shapes	6			Excitatory_MPA1_shapes	Ambiguous_MAP2_shapes	3			Endothelial 3_MAP2_shapes	Endothelial 3_MPA1_shapes	1		Epidermis_Brain_shapes	Meninges_Brain_shapes	565			Inhibitory_MPA1_shapes
																									Endothelial 3_MPA1_shapes	Endothelial 3_AVPe_shapes	1			Epidermis_Face_shapes	Blood vessel_Heart_shapes	5			Excitatory_MPA1_shapes	Ambiguous_MPA1_shapes	18			Endothelial 3_MAP2_shapes	Endothelial 3_Pe_shapes	2		Epidermis_Brain_shapes	Meninges_Face_shapes	11			Inhibitory_MPA1_shapes
																									Endothelial 3_MPA1_shapes	Endothelial 3_BNST1_shapes	3			Epidermis_Face_shapes	Brain_Brain_shapes	2			Excitatory_MPA1_shapes	Ambiguous_MPN_shapes	1			Endothelial 3_MAP2_shapes	Endothelial 3_StHy_shapes	1		Epidermis_Brain_shapes	Mucosal epithelium_Face_shapes	14			Inhibitory_MPA1_shapes
																									Endothelial 3_MPA1_shapes	Endothelial 3_MAP2_shapes	1			Epidermis_Face_shapes	Cartilage primordium_Back_shapes	1			Excitatory_MPA1_shapes	Astrocyte_MAP2_shapes	5			Endothelial 3_MPA1_shapes	Endothelial 1_PaAP_shapes	1		Epidermis_Face_shapes	Adipose tissue_Back_shapes	10			Inhibitory_MPA1_shapes
																									Endothelial 3_MPA1_shapes	Endothelial 3_MPA1_shapes	1			Epidermis_Face_shapes	Cartilage primordium_Brain_shapes	1			Excitatory_MPA1_shapes	Astrocyte_MPA1_shapes	8			Endothelial 3_MPA1_shapes	Endothelial 1_Side1_shapes	1		Epidermis_Face_shapes	Adipose tissue_Brain_shapes	7			Inhibitory_MPA1_shapes
																									Endothelial 3_MPA1_shapes	Endothelial 3_Silde3_shapes	1			Epidermis_Face_shapes	Cartilage primordium_Face_shapes	1			Excitatory_MPA1_shapes	Endothelial 1_MAP2_shapes	2			Endothelial 3_MPA1_shapes	Endothelial 3_ACA_shapes	1		Epidermis_Face_shapes	Adrenal gland_Liver_shapes	1			Inhibitory_MPA1_shapes
																									Endothelial 3_MPA1_shapes	Pericytes_BNST1_shapes	1			Epidermis_Face_shapes	Cartilage_Back_shapes	5			Excitatory_MPA1_shapes	Endothelial 1_MPA1_shapes	8			Endothelial 3_MPA1_shapes	Endothelial 3_BNST1_shapes	5		Epidermis_Face_shapes	Blood vessel_Heart_shapes	2			Inhibitory_MPA1_shapes
																									Endothelial 3_MPA1_shapes	Pericytes_MPA1_shapes	1			Epidermis_Face_shapes	Cartilage_Face_shapes	7			Excitatory_MPA1_shapes	Endothelial 2_MAP2_shapes	1			Endothelial 3_MPA1_shapes	Endothelial 3_MPA1_shapes	1		Epidermis_Face_shapes	Brain_Brain_shapes	2			Inhibitory_MPA1_shapes
																									Endothelial 3_MPN_shapes	Endothelial 1_MPA1_shapes	1			Epidermis_Face_shapes	Choroid plexus_Brain_shapes	2			Excitatory_MPA1_shapes	Endothelial 2_MPA1_shapes	1			Endothelial 3_MPA1_shapes	Endothelial 3_Silde3_shapes	1		Epidermis_Face_shapes	Cartilage primordium_Face_shapes	2			Inhibitory_MPN_shapes
																									Endothelial 3_MPN_shapes	Endothelial 1_MPN_shapes	1			Epidermis_Face_shapes	Connective tissue_Back_shapes	6			Excitatory_MPA1_shapes	Endothelial 3_MAP2_shapes	2			Endothelial 3_MPA1_shapes	Pericytes_MPA1_shapes	1		Epidermis_Face_shapes	Cartilage_Back_shapes	2			Inhibitory_MPN_shapes
																									Endothelial 3_MPN_shapes	Endothelial 3_ACA_shapes	1			Epidermis_Face_shapes	Connective tissue_Belly_shapes	94			Excitatory_MPA1_shapes	Endothelial 3_MPA1_shapes	1			Endothelial 3_MPA1_shapes	Pericytes_StHy_shapes	1		Epidermis_Face_shapes	Cartilage_Face_shapes	5			Inhibitory_MPN_shapes
																									Endothelial 3_MPN_shapes	Endothelial 3_AVPe_shapes	1			Epidermis_Face_shapes	Connective tissue_Brain_shapes	4			Excitatory_MPA1_shapes	Endothelial 3_MPN_shapes	1			Endothelial 3_MPN_shapes	Endothelial 1_MPA1_shapes	1		Epidermis_Face_shapes	Choroid plexus_Brain_shapes	1			Inhibitory_MPN_shapes
																									Endothelial 3_MPN_shapes	Endothelial 3_BNST1_shapes	1			Epidermis_Face_shapes	Connective tissue_Face_shapes	115			Excitatory_MPA1_shapes	Excitatory_MAP2_shapes	10			Endothelial 3_MPN_shapes	Endothelial 3_ACA_shapes	1		Epidermis_Face_shapes	Connective tissue_Back_shapes	13			Inhibitory_MPN_shapes
																									Endothelial 3_MPN_shapes	Endothelial 3_MPA1_shapes	4			Epidermis_Face_shapes	Connective tissue_Unlabel	1			Excitatory_MPA1_shapes	Excitatory_MPA1_shapes	27			Endothelial 3_MPN_shapes	Endothelial 3_AVPe_shapes	1		Epidermis_Face_shapes	Connective tissue_Belly_shapes	98			Inhibitory_MPN_shapes
																									Endothelial 3_MPN_shapes	Endothelial 3_Pe_shapes	1			Epidermis_Face_shapes	Epidermis_Back_shapes	116			Excitatory_MPA1_shapes	Excitatory_MPN_shapes	2			Endothelial 3_MPN_shapes	Endothelial 3_BNST1_shapes	1		Epidermis_Face_shapes	Connective tissue_Brain_shapes	9			Inhibitory_MPN_shapes
																									Endothelial 3_MPN_shapes	Endothelial 3_Side2_shapes	2			Epidermis_Face_shapes	Epidermis_Belly_shapes	23			Excitatory_MPA1_shapes	Inhibitory_MAP2_shapes	16			Endothelial 3_MPN_shapes	Endothelial 3_MAP2_shapes	2		Epidermis_Face_shapes	Connective tissue_Face_shapes	102			Inhibitory_MPN_shapes
																									Endothelial 3_PaAP_shapes	Endothelial 3_ACA_shapes	1			Epidermis_Face_shapes	Epidermis_Brain_shapes	26			Excitatory_MPA1_shapes	Inhibitory_MPA1_shapes	47			Endothelial 3_MPN_shapes	Endothelial 3_MPA1_shapes	4		Epidermis_Face_shapes	Connective tissue_Liver_shapes	1			Inhibitory_MPN_shapes
																									Endothelial 3_PaAP_shapes	Endothelial 3_BNST1_shapes	1			Epidermis_Face_shapes	Epidermis_Face_shapes	437			Excitatory_MPA1_shapes	Inhibitory_MPN_shapes	4			Endothelial 3_MPN_shapes	Endothelial 3_Pe_shapes	1		Epidermis_Face_shapes	Connective tissue_Unlabel	1			Inhibitory_PaAP_shapes
																									Endothelial 3_PaAP_shapes	Endothelial 3_MAP2_shapes	2			Epidermis_Face_shapes	Epidermis_Unlabel	5			Excitatory_MPA1_shapes	Inhibitory_Side1_shapes	2			Endothelial 3_MPN_shapes	Endothelial 3_Side2_shapes	1		Epidermis_Face_shapes	Dorsal root ganglion_Back_shapes	1			Inhibitory_PaAP_shapes
																									Endothelial 3_PaAP_shapes	Endothelial 3_MPA1_shapes	1			Epidermis_Face_shapes	Heart_Back_shapes	1			Excitatory_MPA1_shapes	Inhibitory_StHy_shapes	1			Endothelial 3_PaAP_shapes	Endothelial 3_ACA_shapes	1		Epidermis_Face_shapes	Epidermis_Back_shapes	124			Inhibitory_PaAP_shapes
																									Endothelial 3_Pe_shapes	Endothelial 1_PaAP_shapes	1			Epidermis_Face_shapes	Heart_Belly_shapes	1			Excitatory_MPA1_shapes	Microglia_MPA1_shapes	5			Endothelial 3_PaAP_shapes	Endothelial 3_BNST1_shapes	2		Epidermis_Face_shapes	Epidermis_Belly_shapes	7			Inhibitory_PaAP_shapes
																									Endothelial 3_Pe_shapes	Endothelial 3_ACA_shapes	1			Epidermis_Face_shapes	Heart_Brain_shapes	4			Excitatory_MPA1_shapes	OD Immature 1_MPA1_shapes	5			Endothelial 3_PaAP_shapes	Endothelial 3_MPA1_shapes	1		Epidermis_Face_shapes	Epidermis_Brain_shapes	22			Inhibitory_PaAP_shapes
																									Endothelial 3_Pe_shapes	Endothelial 3_AVPe_shapes	1			Epidermis_Face_shapes	Heart_Face_shapes	1			Excitatory_MPA1_shapes	OD Immature 2_MPA1_shapes	1			Endothelial 3_PaAP_shapes	Endothelial 3_MPN_shapes	1		Epidermis_Face_shapes	Epidermis_Face_shapes	457			Inhibitory_PaAP_shapes
																									Endothelial 3_Pe_shapes	Endothelial 3_MAP2_shapes	1			Epidermis_Face_shapes	Heart_Heart_shapes	10			Excitatory_MPA1_shapes	OD Mature 1_MAP2_shapes	1			Endothelial 3_Pe_shapes	Endothelial 1_PaAP_shapes	1		Epidermis_Face_shapes	Epidermis_Unlabel	3			Inhibitory_PaAP_shapes
																									Endothelial 3_Side1_shapes	Endothelial 3_BNST1_shapes	2			Epidermis_Face_shapes	Jaw and tooth_Back_shapes	2			Excitatory_MPA1_shapes	OD Mature 2_MAP2_shapes	1			Endothelial 3_Pe_shapes	Endothelial 3_AVPe_shapes	1		Epidermis_Face_shapes	GI tract_Belly_shapes	1			Inhibitory_Pe_shapes
																									Endothelial 3_Side1_shapes	Endothelial 3_Pe_shapes	1			Epidermis_Face_shapes	Jaw and tooth_Face_shapes	82			Excitatory_MPA1_shapes	OD Mature 2_MPA1_shapes	3			Endothelial 3_Pe_shapes	Endothelial 3_BNST1_shapes	1		Epidermis_Face_shapes	Heart_Back_shapes	1			Inhibitory_Pe_shapes
																									Endothelial 3_Side1_shapes	Excitatory_ACA_shapes	1			Epidermis_Face_shapes	Liver_Belly_shapes	4			Excitatory_MPN_shapes	Ambiguous_MPA1_shapes	1			Endothelial 3_Pe_shapes	Endothelial 3_MAP2_shapes	1		Epidermis_Face_shapes	Heart_Heart_shapes	10			Inhibitory_Pe_shapes
																									Endothelial 3_Side2_shapes	Endothelial 1_BNST1_shapes	1			Epidermis_Face_shapes	Liver_Liver_shapes	13			Excitatory_MPN_shapes	Ambiguous_MPN_shapes	9			Endothelial 3_Side1_shapes	Endothelial 3_BNST1_shapes	2		Epidermis_Face_shapes	Jaw and tooth_Back_shapes	1			Inhibitory_Pe_shapes
																									Endothelial 3_Side2_shapes	Endothelial 3_AVPe_shapes	1			Epidermis_Face_shapes	Lung_Belly_shapes	3			Excitatory_MPN_shapes	Ambiguous_Pe_shapes	1			Endothelial 3_Side1_shapes	Endothelial 3_Pe_shapes	1		Epidermis_Face_shapes	Jaw and tooth_Brain_shapes	2			Inhibitory_Pe_shapes
																									Endothelial 3_Side2_shapes	Endothelial 3_BNST1_shapes	1			Epidermis_Face_shapes	Lung_Face_shapes	1			Excitatory_MPN_shapes	Astrocyte_MPA1_shapes	2			Endothelial 3_Side1_shapes	Excitatory_ACA_shapes	1		Epidermis_Face_shapes	Jaw and tooth_Face_shapes	84			Inhibitory_Pe_shapes
																									Endothelial 3_Side2_shapes	Endothelial 3_MAP2_shapes	2			Epidermis_Face_shapes	Lung_Lung_shapes	4			Excitatory_MPN_shapes	Astrocyte_MPN_shapes	7			Endothelial 3_Side2_shapes	Endothelial 1_BNST1_shapes	1		Epidermis_Face_shapes	Liver_Liver_shapes	6			Inhibitory_Pe_shapes
																									Endothelial 3_Side2_shapes	Endothelial 3_MPA1_shapes	3			Epidermis_Face_shapes	Meninges_Back_shapes	27			Excitatory_MPN_shapes	Endothelial 1_MPN_shapes	5			Endothelial 3_Side2_shapes	Endothelial 3_AVPe_shapes	1		Epidermis_Face_shapes	Lung_Face_shapes	1			Inhibitory_Pe_shapes
																									Endothelial 3_Side2_shapes	Endothelial 3_MPN_shapes	1			Epidermis_Face_shapes	Meninges_Brain_shapes	44			Excitatory_MPN_shapes	Endothelial 1_Side2_shapes	1			Endothelial 3_Side2_shapes	Endothelial 3_BNST1_shapes	1		Epidermis_Face_shapes	Lung_Lung_shapes	6			Inhibitory_Pe_shapes
																									Endothelial 3_Side2_shapes	Endothelial 3_Side2_shapes	1			Epidermis_Face_shapes	Meninges_Face_shapes	2			Excitatory_MPN_shapes	Endothelial 3_MPA1_shapes	2			Endothelial 3_Side2_shapes	Endothelial 3_MPA1_shapes	5		Epidermis_Face_shapes	Meninges_Back_shapes	28			Inhibitory_Side1_shapes
																									Endothelial 3_Side2_shapes	Excitatory_Silde3_shapes	1			Epidermis_Face_shapes	Mucosal epithelium_Back_shapes	2			Excitatory_MPN_shapes	Endothelial 3_MPN_shapes	1			Endothelial 3_Side2_shapes	Endothelial 3_MPN_shapes	1		Epidermis_Face_shapes	Meninges_Brain_shapes	46			Inhibitory_Side1_shapes
																									Endothelial 3_Side2_shapes	Inhibitory_MPA1_shapes	1			Epidermis_Face_shapes	Mucosal epithelium_Face_shapes	37			Excitatory_MPN_shapes	Excitatory_MPA1_shapes	2			Endothelial 3_Side2_shapes	Endothelial 3_Side2_shapes	2		Epidermis_Face_shapes	Meninges_Face_shapes	5			Inhibitory_Side1_shapes
																									Endothelial 3_Side2_shapes	Microglia_BNST1_shapes	1			Epidermis_Face_shapes	Mucosal epithelium_Unlabel	1			Excitatory_MPN_shapes	Excitatory_MPN_shapes	23			Endothelial 3_Side2_shapes	Excitatory_Silde3_shapes	1		Epidermis_Face_shapes	Mucosal epithelium_Back_shapes	3			Inhibitory_Side1_shapes
																									Endothelial 3_Side2_shapes	Pericytes_BNST1_shapes	1			Epidermis_Face_shapes	Muscle_Face_shapes	1			Excitatory_MPN_shapes	Excitatory_Side2_shapes	1			Endothelial 3_Side2_shapes	Microglia_BNST1_shapes	1		Epidermis_Face_shapes	Mucosal epithelium_Belly_shapes	1			Inhibitory_Side1_shapes
																									Endothelial 3_Side3_shapes	Endothelial 1_Silde3_shapes	2			Epidermis_Face_shapes	Pancreas_Belly_shapes	1			Excitatory_MPN_shapes	Excitatory_StHy_shapes	2			Endothelial 3_Side2_shapes	Pericytes_BNST1_shapes	1		Epidermis_Face_shapes	Mucosal epithelium_Face_shapes	42			Inhibitory_Side1_shapes
																									Endothelial 3_StHy_shapes	Astrocyte_BNST1_shapes	1			Epidermis_Face_shapes	Smooth muscle_Belly_shapes	2			Excitatory_MPN_shapes	Inhibitory_MPA1_shapes	12			Endothelial 3_Side3_shapes	Endothelial 1_Silde3_shapes	2		Epidermis_Face_shapes	Mucosal epithelium_Unlabel	1			Inhibitory_Side1_shapes
																									Endothelial 3_StHy_shapes	Endothelial 1_AVPe_shapes	1			Epidermis_Lung_shapes	Connective tissue_Face_shapes	1			Excitatory_MPN_shapes	Inhibitory_MPN_shapes	62			Endothelial 3_StHy_shapes	Ambiguous_Side2_shapes	1		Epidermis_Face_shapes	Muscle_Back_shapes	1			Inhibitory_Side1_shapes
																									Endothelial 3_StHy_shapes	Endothelial 1_MPA1_shapes	1			Epidermis_Unlabel	Epidermis_Back_shapes	3			Excitatory_MPN_shapes	Inhibitory_Side2_shapes	3			Endothelial 3_StHy_shapes	Astrocyte_BNST1_shapes	1		Epidermis_Face_shapes	Muscle_Face_shapes	1			Inhibitory_Side1_shapes
																									Endothelial 3_StHy_shapes	Endothelial 3_AVPe_shapes	1			Epidermis_Unlabel	Epidermis_Face_shapes	14			Excitatory_MPN_shapes	Inhibitory_StHy_shapes	2			Endothelial 3_StHy_shapes	Endothelial 1_AVPe_shapes	1		Epidermis_Face_shapes	Pancreas_Belly_shapes	1			Inhibitory_Side1_shapes
																									Endothelial 3_StHy_shapes	Endothelial 3_MPN_shapes	1			Epidermis_Unlabel	Jaw and tooth_Face_shapes	1			Excitatory_MPN_shapes	Inhibitory_Unlabel	1			Endothelial 3_StHy_shapes	Endothelial 1_MPA1_shapes	1		Epidermis_Face_shapes	Smooth muscle_Belly_shapes	3			Inhibitory_Side1_shapes
																									Endothelial 3_StHy_shapes	Endothelial 3_Pe_shapes	1			GI tract_Back_shapes	Connective tissue_Back_shapes	2			Excitatory_MPN_shapes	Microglia_Side2_shapes	1			Endothelial 3_StHy_shapes	Endothelial 3_ACA_shapes	1		Epidermis_Face_shapes	Smooth muscle_Lung_shapes	1			Inhibitory_Side2_shapes
																									Endothelial 3_StHy_shapes	Endothelial 3_Side2_shapes	2			GI tract_Back_shapes	Connective tissue_Face_shapes	1			Excitatory_MPN_shapes	OD Immature 1_MPN_shapes	3			Endothelial 3_StHy_shapes	Endothelial 3_AVPe_shapes	1		Epidermis_Lung_shapes	Connective tissue_Face_shapes	1			Inhibitory_Side2_shapes
																									Ependymal_Pe_shapes	Ambiguous_Pe_shapes	1			GI tract_Back_shapes	Epidermis_Back_shapes	1			Excitatory_MPN_shapes	OD Mature 2_MPN_shapes	1			Endothelial 3_StHy_shapes	Endothelial 3_Pe_shapes	1		Epidermis_Unlabel	Epidermis_Back_shapes	2			Inhibitory_Side2_shapes
																									Ependymal_Pe_shapes	Astrocyte_BNST1_shapes	1			GI tract_Back_shapes	Epidermis_Belly_shapes	1			Excitatory_PaAP_shapes	Ambiguous_PaAP_shapes	2			Endothelial 3_StHy_shapes	Endothelial 3_Side2_shapes	1		Epidermis_Unlabel	Epidermis_Face_shapes	16			Inhibitory_Side2_shapes
																									Ependymal_Pe_shapes	Astrocyte_Pe_shapes	1			GI tract_Back_shapes	Epidermis_Liver_shapes	1			Excitatory_PaAP_shapes	Astrocyte_PaAP_shapes	5			Ependymal_Pe_shapes	Astrocyte_BNST1_shapes	1		GI tract_Back_shapes	Connective tissue_Back_shapes	2			Inhibitory_Side2_shapes
																									Ependymal_Pe_shapes	Ependymal_Pe_shapes	213			GI tract_Back_shapes	Meninges_Back_shapes	2			Excitatory_PaAP_shapes	Astrocyte_Side2_shapes	5			Ependymal_Pe_shapes	Endothelial 1_BNST1_shapes	1		GI tract_Back_shapes	Connective tissue_Face_shapes	1			Inhibitory_Side2_shapes
																									Ependymal_Pe_shapes	Ependymal_Unlabel	1			GI tract_Back_shapes	Meninges_Brain_shapes	1			Excitatory_PaAP_shapes	Endothelial 1_PaAP_shapes	2			Ependymal_Pe_shapes	Ependymal_Pe_shapes	214		GI tract_Back_shapes	Lung_Lung_shapes	1			Inhibitory_Side2_shapes
																									Ependymal_Pe_shapes	Excitatory_AVPe_shapes	1			GI tract_Belly_shapes	Adipose tissue_Back_shapes	1			Excitatory_PaAP_shapes	Endothelial 1_Unlabel	1			Ependymal_Pe_shapes	Ependymal_Unlabel	1		GI tract_Back_shapes	Meninges_Back_shapes	3			Inhibitory_Side2_shapes
																									Ependymal_Unlabel	Ependymal_Pe_shapes	1			GI tract_Belly_shapes	Adrenal gland_Belly_shapes	5			Excitatory_PaAP_shapes	Endothelial 3_Side2_shapes	1			Ependymal_Pe_shapes	Excitatory_AVPe_shapes	1		GI tract_Back_shapes	Meninges_Brain_shapes	2			Inhibitory_Side2_shapes
																									Excitatory_ACA_shapes	Ambiguous_ACA_shapes	2			GI tract_Belly_shapes	Cartilage primordium_Face_shapes	1			Excitatory_PaAP_shapes	Excitatory_PaAP_shapes	1			Ependymal_Unlabel	Ependymal_Pe_shapes	1		GI tract_Belly_shapes	Adrenal gland_Belly_shapes	1			Inhibitory_Side2_shapes
																									Excitatory_ACA_shapes	Ambiguous_AVPe_shapes	4			GI tract_Belly_shapes	Cartilage_Back_shapes	1			Excitatory_PaAP_shapes	Excitatory_Side2_shapes	2			Excitatory_ACA_shapes	Ambiguous_ACA_shapes	3		GI tract_Belly_shapes	Cartilage primordium_Face_shapes	1			Inhibitory_Side2_shapes
																									Excitatory_ACA_shapes	Ambiguous_BNST1_shapes	2			GI tract_Belly_shapes	Cartilage_Face_shapes	1			Excitatory_PaAP_shapes	Excitatory_Unlabel	1			Excitatory_ACA_shapes	Ambiguous_AVPe_shapes	3		GI tract_Belly_shapes	Cartilage_Face_shapes	1			Inhibitory_Side2_shapes
																									Excitatory_ACA_shapes	Astrocyte_BNST1_shapes	1			GI tract_Belly_shapes	Connective tissue_Back_shapes	1			Excitatory_PaAP_shapes	Inhibitory_PaAP_shapes	8			Excitatory_ACA_shapes	Ambiguous_Silde3_shapes	3		GI tract_Belly_shapes	Connective tissue_Back_shapes	6			Inhibitory_Side2_shapes
																									Excitatory_ACA_shapes	Excitatory_ACA_shapes	19			GI tract_Belly_shapes	Connective tissue_Belly_shapes	4			Excitatory_PaAP_shapes	Inhibitory_Side2_shapes	8			Excitatory_ACA_shapes	Excitatory_ACA_shapes	14		GI tract_Belly_shapes	Connective tissue_Belly_shapes	7			Inhibitory_Side2_shapes
																									Excitatory_ACA_shapes	Excitatory_AVPe_shapes	45			GI tract_Belly_shapes	Connective tissue_Face_shapes	5			Excitatory_PaAP_shapes	Microglia_Side2_shapes	1			Excitatory_ACA_shapes	Excitatory_AVPe_shapes	52		GI tract_Belly_shapes	Connective tissue_Face_shapes	6			Inhibitory_Side2_shapes
																									Excitatory_ACA_shapes	Excitatory_BNST1_shapes	14			GI tract_Belly_shapes	Epidermis_Back_shapes	1			Excitatory_PaAP_shapes	OD Immature 1_Side2_shapes	3			Excitatory_ACA_shapes	Excitatory_BNST1_shapes	19		GI tract_Belly_shapes	GI tract_Belly_shapes	697			Inhibitory_Side2_shapes
																									Excitatory_ACA_shapes	Excitatory_MAP2_shapes	1			GI tract_Belly_shapes	GI tract_Belly_shapes	671			Excitatory_Pe_shapes	Ambiguous_MPA1_shapes	1			Excitatory_ACA_shapes	Excitatory_MPA1_shapes	4		GI tract_Belly_shapes	Jaw and tooth_Face_shapes	7			Inhibitory_Side2_shapes
																									Excitatory_ACA_shapes	Excitatory_MPA1_shapes	5			GI tract_Belly_shapes	Jaw and tooth_Face_shapes	5			Excitatory_Pe_shapes	Ambiguous_Side2_shapes	1			Excitatory_ACA_shapes	Excitatory_Side2_shapes	7		GI tract_Belly_shapes	Kidney_Belly_shapes	1			Inhibitory_Side2_shapes
																									Excitatory_ACA_shapes	Excitatory_MPN_shapes	1			GI tract_Belly_shapes	Kidney_Belly_shapes	2			Excitatory_Pe_shapes	Astrocyte_MPN_shapes	2			Excitatory_ACA_shapes	Excitatory_Silde3_shapes	27		GI tract_Belly_shapes	Liver_Liver_shapes	2			Inhibitory_Side2_shapes
																									Excitatory_ACA_shapes	Excitatory_Side2_shapes	4			GI tract_Belly_shapes	Kidney_Liver_shapes	1			Excitatory_Pe_shapes	Astrocyte_Side2_shapes	1			Excitatory_ACA_shapes	Excitatory_Unlabel	1		GI tract_Belly_shapes	Lung_Belly_shapes	45			Inhibitory_Side3_shapes
																									Excitatory_ACA_shapes	Excitatory_Silde3_shapes	27			GI tract_Belly_shapes	Liver_Belly_shapes	1			Excitatory_Pe_shapes	Astrocyte_Unlabel	1			Excitatory_ACA_shapes	Inhibitory_AVPe_shapes	5		GI tract_Belly_shapes	Lung_Lung_shapes	18			Inhibitory_Side3_shapes
																									Excitatory_ACA_shapes	Inhibitory_AVPe_shapes	4			GI tract_Belly_shapes	Liver_Liver_shapes	6			Excitatory_Pe_shapes	Ependymal_Pe_shapes	4			Excitatory_ACA_shapes	Inhibitory_BNST1_shapes	1		GI tract_Belly_shapes	Meninges_Back_shapes	8			Inhibitory_Side3_shapes
																									Excitatory_ACA_shapes	Inhibitory_BNST1_shapes	5			GI tract_Belly_shapes	Lung_Belly_shapes	87			Excitatory_Pe_shapes	Excitatory_Pe_shapes	1			Excitatory_ACA_shapes	Inhibitory_MAP2_shapes	1		GI tract_Belly_shapes	Meninges_Brain_shapes	14			Inhibitory_Side3_shapes
																									Excitatory_ACA_shapes	Inhibitory_MAP2_shapes	4			GI tract_Belly_shapes	Lung_Lung_shapes	4			Excitatory_Pe_shapes	Inhibitory_MPA1_shapes	2			Excitatory_ACA_shapes	Inhibitory_MPA1_shapes	1		GI tract_Belly_shapes	Mucosal epithelium_Belly_shapes	1			Inhibitory_StHy_shapes
																									Excitatory_ACA_shapes	Inhibitory_Side1_shapes	1			GI tract_Belly_shapes	Meninges_Back_shapes	4			Excitatory_Pe_shapes	Inhibitory_MPN_shapes	3			Excitatory_ACA_shapes	Inhibitory_StHy_shapes	1		GI tract_Belly_shapes	Mucosal epithelium_Face_shapes	3			Inhibitory_StHy_shapes
																									Excitatory_ACA_shapes	Inhibitory_Side2_shapes	1			GI tract_Belly_shapes	Meninges_Brain_shapes	10			Excitatory_Pe_shapes	Inhibitory_PaAP_shapes	1			Excitatory_AVPe_shapes	Ambiguous_AVPe_shapes	2		GI tract_Belly_shapes	Pancreas_Belly_shapes	117			Inhibitory_StHy_shapes
																									Excitatory_ACA_shapes	Inhibitory_Silde3_shapes	1			GI tract_Belly_shapes	Mucosal epithelium_Belly_shapes	2			Excitatory_Pe_shapes	Inhibitory_Pe_shapes	1			Excitatory_AVPe_shapes	Excitatory_ACA_shapes	13		GI tract_Belly_shapes	Smooth muscle_Belly_shapes	145			Inhibitory_StHy_shapes
																									Excitatory_ACA_shapes	OD Immature 1_BNST1_shapes	1			GI tract_Belly_shapes	Mucosal epithelium_Face_shapes	5			Excitatory_Pe_shapes	OD Immature 1_MPN_shapes	1			Excitatory_AVPe_shapes	Excitatory_AVPe_shapes	101		GI tract_Brain_shapes	Meninges_Brain_shapes	1			Inhibitory_StHy_shapes
																									Excitatory_AVPe_shapes	Ambiguous_ACA_shapes	1			GI tract_Belly_shapes	Pancreas_Belly_shapes	121			Excitatory_Pe_shapes	OD Immature 1_Side2_shapes	1			Excitatory_AVPe_shapes	Excitatory_BNST1_shapes	1		GI tract_Face_shapes	Adrenal gland_Belly_shapes	1			Inhibitory_StHy_shapes
																									Excitatory_AVPe_shapes	Ambiguous_AVPe_shapes	2			GI tract_Belly_shapes	Pancreas_Liver_shapes	1			Excitatory_Pe_shapes	Pericytes_Pe_shapes	1			Excitatory_AVPe_shapes	Excitatory_PaAP_shapes	1		GI tract_Face_shapes	Cartilage_Back_shapes	2			Inhibitory_StHy_shapes
																									Excitatory_AVPe_shapes	Ambiguous_BNST1_shapes	1			GI tract_Belly_shapes	Smooth muscle_Belly_shapes	140			Excitatory_Side1_shapes	Ambiguous_Side1_shapes	1			Excitatory_AVPe_shapes	Excitatory_Silde3_shapes	21		GI tract_Face_shapes	Connective tissue_Back_shapes	2			Inhibitory_StHy_shapes
																									Excitatory_AVPe_shapes	Excitatory_ACA_shapes	11			GI tract_Brain_shapes	Meninges_Brain_shapes	1			Excitatory_Side1_shapes	Astrocyte_BNST1_shapes	2			Excitatory_AVPe_shapes	Excitatory_Unlabel	1		GI tract_Face_shapes	Connective tissue_Belly_shapes	1			Inhibitory_StHy_shapes
																									Excitatory_AVPe_shapes	Excitatory_AVPe_shapes	101			GI tract_Face_shapes	Adrenal gland_Belly_shapes	1			Excitatory_Side1_shapes	Astrocyte_Side1_shapes	1			Excitatory_AVPe_shapes	Inhibitory_AVPe_shapes	7		GI tract_Face_shapes	Connective tissue_Face_shapes	4			Inhibitory_StHy_shapes
																									Excitatory_AVPe_shapes	Excitatory_BNST1_shapes	1			GI tract_Face_shapes	Cartilage_Back_shapes	1			Excitatory_Side1_shapes	Endothelial 1_BNST1_shapes	2			Excitatory_AVPe_shapes	Inhibitory_BNST1_shapes	2		GI tract_Face_shapes	Epidermis_Back_shapes	2			Inhibitory_StHy_shapes
																									Excitatory_AVPe_shapes	Excitatory_MAP2_shapes	1			GI tract_Face_shapes	Connective tissue_Face_shapes	4			Excitatory_Side1_shapes	Endothelial 1_MAP2_shapes	1			Excitatory_AVPe_shapes	Microglia_MPN_shapes	1		GI tract_Face_shapes	Jaw and tooth_Face_shapes	2			Inhibitory_StHy_shapes
																									Excitatory_AVPe_shapes	Excitatory_MPA1_shapes	2			GI tract_Face_shapes	Epidermis_Back_shapes	2			Excitatory_Side1_shapes	Endothelial 1_Side1_shapes	2			Excitatory_BNST1_shapes	Ambiguous_AVPe_shapes	1		GI tract_Face_shapes	Liver_Liver_shapes	1			Inhibitory_Unlabel
																									Excitatory_AVPe_shapes	Excitatory_MPN_shapes	2			GI tract_Face_shapes	Epidermis_Face_shapes	1			Excitatory_Side1_shapes	Endothelial 3_BNST1_shapes	1			Excitatory_BNST1_shapes	Ambiguous_BNST1_shapes	4		GI tract_Face_shapes	Lung_Lung_shapes	1			Inhibitory_Unlabel
																									Excitatory_AVPe_shapes	Excitatory_Silde3_shapes	18			GI tract_Face_shapes	Jaw and tooth_Face_shapes	3			Excitatory_Side1_shapes	Excitatory_Side1_shapes	5			Excitatory_BNST1_shapes	Ambiguous_MAP2_shapes	1		GI tract_Face_shapes	Meninges_Brain_shapes	4			Inhibitory_Unlabel
																									Excitatory_AVPe_shapes	Excitatory_StHy_shapes	1			GI tract_Face_shapes	Liver_Liver_shapes	1			Excitatory_Side1_shapes	Inhibitory_BNST1_shapes	4			Excitatory_BNST1_shapes	Ambiguous_Side1_shapes	2		GI tract_Face_shapes	Mucosal epithelium_Face_shapes	6			Inhibitory_Unlabel
																									Excitatory_AVPe_shapes	Excitatory_Unlabel	1			GI tract_Face_shapes	Lung_Lung_shapes	1			Excitatory_Side1_shapes	Inhibitory_Side1_shapes	9			Excitatory_BNST1_shapes	Ambiguous_Silde3_shapes	2		GI tract_Face_shapes	Pancreas_Belly_shapes	1			Inhibitory_Unlabel
																									Excitatory_AVPe_shapes	Inhibitory_AVPe_shapes	7			GI tract_Face_shapes	Meninges_Brain_shapes	3			Excitatory_Side1_shapes	Inhibitory_Unlabel	1			Excitatory_BNST1_shapes	Astrocyte_AVPe_shapes	1		GI tract_Liver_shapes	Adrenal gland_Liver_shapes	1			Inhibitory_Unlabel
																									Excitatory_AVPe_shapes	Inhibitory_BNST1_shapes	1			GI tract_Face_shapes	Mucosal epithelium_Face_shapes	8			Excitatory_Side1_shapes	Microglia_BNST1_shapes	1			Excitatory_BNST1_shapes	Astrocyte_Side2_shapes	1		GI tract_Liver_shapes	Connective tissue_Back_shapes	2			Inhibitory_Unlabel
																									Excitatory_BNST1_shapes	Ambiguous_BNST1_shapes	4			GI tract_Face_shapes	Pancreas_Face_shapes	1			Excitatory_Side1_shapes	Microglia_Side1_shapes	1			Excitatory_BNST1_shapes	Excitatory_ACA_shapes	14		GI tract_Liver_shapes	Connective tissue_Face_shapes	3			Inhibitory_Unlabel
																									Excitatory_BNST1_shapes	Ambiguous_MAP2_shapes	3			GI tract_Face_shapes	Smooth muscle_Back_shapes	1			Excitatory_Side1_shapes	OD Immature 1_Side1_shapes	2			Excitatory_BNST1_shapes	Excitatory_AVPe_shapes	4		GI tract_Liver_shapes	Epidermis_Back_shapes	1			Inhibitory_Unlabel
																									Excitatory_BNST1_shapes	Ambiguous_MPA1_shapes	1			GI tract_Liver_shapes	Adrenal gland_Belly_shapes	1			Excitatory_Side1_shapes	Pericytes_Side1_shapes	1			Excitatory_BNST1_shapes	Excitatory_BNST1_shapes	40		GI tract_Liver_shapes	Kidney_Liver_shapes	2			Inhibitory_Unlabel
																									Excitatory_BNST1_shapes	Ambiguous_Side1_shapes	1			GI tract_Liver_shapes	Adrenal gland_Liver_shapes	1			Excitatory_Side2_shapes	Ambiguous_ACA_shapes	2			Excitatory_BNST1_shapes	Excitatory_MAP2_shapes	12		GI tract_Liver_shapes	Liver_Belly_shapes	2			Microglia_ACA_shapes
																									Excitatory_BNST1_shapes	Ambiguous_Side2_shapes	1			GI tract_Liver_shapes	Cartilage primordium_Face_shapes	1			Excitatory_Side2_shapes	Ambiguous_PaAP_shapes	1			Excitatory_BNST1_shapes	Excitatory_MPA1_shapes	7		GI tract_Liver_shapes	Liver_Liver_shapes	2			Microglia_ACA_shapes
																									Excitatory_BNST1_shapes	Ambiguous_Silde3_shapes	1			GI tract_Liver_shapes	Cartilage_Face_shapes	2			Excitatory_Side2_shapes	Ambiguous_Pe_shapes	1			Excitatory_BNST1_shapes	Excitatory_MPN_shapes	1		GI tract_Liver_shapes	Lung_Belly_shapes	1			Microglia_ACA_shapes
																									Excitatory_BNST1_shapes	Astrocyte_AVPe_shapes	1			GI tract_Liver_shapes	Connective tissue_Belly_shapes	2			Excitatory_Side2_shapes	Ambiguous_Side2_shapes	9			Excitatory_BNST1_shapes	Excitatory_Side1_shapes	2		GI tract_Liver_shapes	Lung_Lung_shapes	2			Microglia_ACA_shapes
																									Excitatory_BNST1_shapes	Astrocyte_Side2_shapes	1			GI tract_Liver_shapes	Connective tissue_Face_shapes	2			Excitatory_Side2_shapes	Astrocyte_ACA_shapes	2			Excitatory_BNST1_shapes	Excitatory_Side2_shapes	9		GI tract_Liver_shapes	Meninges_Brain_shapes	5			Microglia_ACA_shapes
																									Excitatory_BNST1_shapes	Excitatory_ACA_shapes	14			GI tract_Liver_shapes	GI tract_Belly_shapes	2			Excitatory_Side2_shapes	Astrocyte_AVPe_shapes	1			Excitatory_BNST1_shapes	Excitatory_Silde3_shapes	15		GI tract_Liver_shapes	Pancreas_Belly_shapes	16			Microglia_AVPe_shapes
																									Excitatory_BNST1_shapes	Excitatory_AVPe_shapes	3			GI tract_Liver_shapes	Heart_Heart_shapes	2			Excitatory_Side2_shapes	Astrocyte_Side2_shapes	7			Excitatory_BNST1_shapes	Excitatory_StHy_shapes	2		GI tract_Liver_shapes	Smooth muscle_Belly_shapes	5			Microglia_AVPe_shapes
																									Excitatory_BNST1_shapes	Excitatory_BNST1_shapes	36			GI tract_Liver_shapes	Liver_Belly_shapes	1			Excitatory_Side2_shapes	Endothelial 1_Pe_shapes	1			Excitatory_BNST1_shapes	Inhibitory_BNST1_shapes	7		GI tract_Liver_shapes	Sympathetic nerve_Back_shapes	1			Microglia_AVPe_shapes
																									Excitatory_BNST1_shapes	Excitatory_MAP2_shapes	14			GI tract_Liver_shapes	Liver_Liver_shapes	5			Excitatory_Side2_shapes	Endothelial 1_Side2_shapes	7			Excitatory_BNST1_shapes	Inhibitory_MAP2_shapes	2		GI tract_Lung_shapes	Cartilage_Back_shapes	3			Microglia_BNST1_shapes
																									Excitatory_BNST1_shapes	Excitatory_MPA1_shapes	4			GI tract_Liver_shapes	Lung_Lung_shapes	1			Excitatory_Side2_shapes	Ependymal_Pe_shapes	7			Excitatory_BNST1_shapes	Inhibitory_MPA1_shapes	2		GI tract_Lung_shapes	Cartilage_Face_shapes	1			Microglia_BNST1_shapes
																									Excitatory_BNST1_shapes	Excitatory_MPN_shapes	1			GI tract_Liver_shapes	Meninges_Brain_shapes	2			Excitatory_Side2_shapes	Excitatory_ACA_shapes	10			Excitatory_BNST1_shapes	Inhibitory_Side1_shapes	1		GI tract_Lung_shapes	Connective tissue_Face_shapes	3			Microglia_BNST1_shapes
																									Excitatory_BNST1_shapes	Excitatory_PaAP_shapes	1			GI tract_Liver_shapes	Mucosal epithelium_Face_shapes	3			Excitatory_Side2_shapes	Excitatory_PaAP_shapes	1			Excitatory_BNST1_shapes	Inhibitory_Side2_shapes	1		GI tract_Lung_shapes	Epidermis_Back_shapes	1			Microglia_BNST1_shapes
																									Excitatory_BNST1_shapes	Excitatory_Side1_shapes	1			GI tract_Liver_shapes	Pancreas_Belly_shapes	12			Excitatory_Side2_shapes	Excitatory_Side2_shapes	31			Excitatory_BNST1_shapes	OD Immature 1_BNST1_shapes	1		GI tract_Lung_shapes	Jaw and tooth_Face_shapes	2			Microglia_BNST1_shapes
																									Excitatory_BNST1_shapes	Excitatory_Side2_shapes	8			GI tract_Liver_shapes	Smooth muscle_Belly_shapes	5			Excitatory_Side2_shapes	Excitatory_StHy_shapes	2			Excitatory_MAP2_shapes	Ambiguous_MAP2_shapes	3		GI tract_Lung_shapes	Liver_Liver_shapes	1			Microglia_BNST1_shapes
																									Excitatory_BNST1_shapes	Excitatory_Silde3_shapes	14			GI tract_Liver_shapes	Sympathetic nerve_Heart_shapes	1			Excitatory_Side2_shapes	Excitatory_Unlabel	2			Excitatory_MAP2_shapes	Ambiguous_MPA1_shapes	2		GI tract_Lung_shapes	Lung_Belly_shapes	1			Microglia_BNST1_shapes
																									Excitatory_BNST1_shapes	Excitatory_StHy_shapes	1			GI tract_Lung_shapes	Adipose tissue_Back_shapes	1			Excitatory_Side2_shapes	Inhibitory_ACA_shapes	12			Excitatory_MAP2_shapes	Ambiguous_MPN_shapes	1		GI tract_Lung_shapes	Lung_Lung_shapes	104			Microglia_BNST1_shapes
																									Excitatory_BNST1_shapes	Excitatory_Unlabel	1			GI tract_Lung_shapes	Cartilage_Back_shapes	3			Excitatory_Side2_shapes	Inhibitory_BNST1_shapes	1			Excitatory_MAP2_shapes	Ambiguous_StHy_shapes	1		GI tract_Lung_shapes	Meninges_Back_shapes	17			Microglia_BNST1_shapes
																									Excitatory_BNST1_shapes	Inhibitory_ACA_shapes	1			GI tract_Lung_shapes	Cartilage_Face_shapes	1			Excitatory_Side2_shapes	Inhibitory_PaAP_shapes	2			Excitatory_MAP2_shapes	Excitatory_ACA_shapes	1		GI tract_Lung_shapes	Meninges_Brain_shapes	8			Microglia_BNST1_shapes
																									Excitatory_BNST1_shapes	Inhibitory_BNST1_shapes	10			GI tract_Lung_shapes	Connective tissue_Belly_shapes	3			Excitatory_Side2_shapes	Inhibitory_Side2_shapes	44			Excitatory_MAP2_shapes	Excitatory_AVPe_shapes	1		GI tract_Lung_shapes	Mucosal epithelium_Face_shapes	1			Microglia_BNST1_shapes
																									Excitatory_BNST1_shapes	Inhibitory_MAP2_shapes	1			GI tract_Lung_shapes	Connective tissue_Face_shapes	7			Excitatory_Side2_shapes	Inhibitory_StHy_shapes	2			Excitatory_MAP2_shapes	Excitatory_BNST1_shapes	11		GI tract_Lung_shapes	Pancreas_Belly_shapes	1			Microglia_BNST1_shapes
																									Excitatory_BNST1_shapes	Inhibitory_MPA1_shapes	3			GI tract_Lung_shapes	Connective tissue_Heart_shapes	1			Excitatory_Side2_shapes	Inhibitory_Unlabel	4			Excitatory_MAP2_shapes	Excitatory_MAP2_shapes	36		GI tract_Lung_shapes	Smooth muscle_Belly_shapes	6			Microglia_MAP2_shapes
																									Excitatory_BNST1_shapes	Inhibitory_MPN_shapes	1			GI tract_Lung_shapes	Epidermis_Back_shapes	1			Excitatory_Side2_shapes	Microglia_Side2_shapes	1			Excitatory_MAP2_shapes	Excitatory_MPA1_shapes	20		GI tract_Unlabel	Pancreas_Belly_shapes	5			Microglia_MAP2_shapes
																									Excitatory_BNST1_shapes	Inhibitory_Side1_shapes	1			GI tract_Lung_shapes	Epidermis_Brain_shapes	1			Excitatory_Side2_shapes	OD Immature 1_ACA_shapes	1			Excitatory_MAP2_shapes	Excitatory_MPN_shapes	6		GI tract_Unlabel	Smooth muscle_Belly_shapes	1			Microglia_MAP2_shapes
																									Excitatory_BNST1_shapes	Inhibitory_Side2_shapes	3			GI tract_Lung_shapes	Liver_Liver_shapes	2			Excitatory_Side2_shapes	OD Immature 1_Side2_shapes	5			Excitatory_MAP2_shapes	Excitatory_PaAP_shapes	1		Heart_Back_shapes	Blood vessel_Heart_shapes	1			Microglia_MAP2_shapes
																									Excitatory_BNST1_shapes	Inhibitory_Silde3_shapes	1			GI tract_Lung_shapes	Lung_Belly_shapes	5			Excitatory_Side2_shapes	OD Immature 2_AVPe_shapes	1			Excitatory_MAP2_shapes	Excitatory_Side2_shapes	9		Heart_Back_shapes	Connective tissue_Face_shapes	1			Microglia_MAP2_shapes
																									Excitatory_MAP2_shapes	Ambiguous_MAP2_shapes	1			GI tract_Lung_shapes	Lung_Lung_shapes	96			Excitatory_Side2_shapes	OD Mature 2_PaAP_shapes	1			Excitatory_MAP2_shapes	Excitatory_Silde3_shapes	1		Heart_Back_shapes	Heart_Heart_shapes	1			Microglia_MPA1_shapes
																									Excitatory_MAP2_shapes	Ambiguous_MPA1_shapes	3			GI tract_Lung_shapes	Meninges_Back_shapes	18			Excitatory_Side3_shapes	Ambiguous_Silde3_shapes	6			Excitatory_MAP2_shapes	Excitatory_StHy_shapes	5		Heart_Belly_shapes	Blood vessel_Belly_shapes	4			Microglia_MPA1_shapes
																									Excitatory_MAP2_shapes	Ambiguous_MPN_shapes	2			GI tract_Lung_shapes	Meninges_Brain_shapes	7			Excitatory_Side3_shapes	Astrocyte_AVPe_shapes	3			Excitatory_MAP2_shapes	Excitatory_Unlabel	2		Heart_Belly_shapes	Blood vessel_Heart_shapes	8			Microglia_MPN_shapes
																									Excitatory_MAP2_shapes	Ambiguous_Side2_shapes	1			GI tract_Lung_shapes	Mucosal epithelium_Face_shapes	2			Excitatory_Side3_shapes	Astrocyte_Silde3_shapes	4			Excitatory_MAP2_shapes	Inhibitory_ACA_shapes	1		Heart_Face_shapes	Blood vessel_Belly_shapes	2			Microglia_MPN_shapes
																									Excitatory_MAP2_shapes	Ambiguous_StHy_shapes	1			GI tract_Lung_shapes	Smooth muscle_Lung_shapes	1			Excitatory_Side3_shapes	Endothelial 1_AVPe_shapes	1			Excitatory_MAP2_shapes	Inhibitory_BNST1_shapes	2		Heart_Face_shapes	Blood vessel_Heart_shapes	9			Microglia_MPN_shapes
																									Excitatory_MAP2_shapes	Excitatory_ACA_shapes	1			GI tract_Unlabel	Pancreas_Belly_shapes	5			Excitatory_Side3_shapes	Endothelial 1_Silde3_shapes	2			Excitatory_MAP2_shapes	Inhibitory_MAP2_shapes	4		Heart_Face_shapes	Blood vessel_Liver_shapes	1			Microglia_MPN_shapes
																									Excitatory_MAP2_shapes	Excitatory_AVPe_shapes	1			GI tract_Unlabel	Smooth muscle_Belly_shapes	1			Excitatory_Side3_shapes	Endothelial 2_AVPe_shapes	1			Excitatory_MAP2_shapes	Inhibitory_MPA1_shapes	8		Heart_Face_shapes	Connective tissue_Face_shapes	1			Microglia_PaAP_shapes
																									Excitatory_MAP2_shapes	Excitatory_BNST1_shapes	12			Heart_Back_shapes	Blood vessel_Heart_shapes	2			Excitatory_Side3_shapes	Endothelial 3_Silde3_shapes	1			Excitatory_MAP2_shapes	Inhibitory_MPN_shapes	2		Heart_Face_shapes	Epidermis_Face_shapes	1			Microglia_Pe_shapes
																									Excitatory_MAP2_shapes	Excitatory_MAP2_shapes	35			Heart_Back_shapes	Heart_Heart_shapes	1			Excitatory_Side3_shapes	Excitatory_AVPe_shapes	2			Excitatory_MAP2_shapes	Inhibitory_Side1_shapes	1		Heart_Face_shapes	Heart_Face_shapes	1			Microglia_Pe_shapes
																									Excitatory_MAP2_shapes	Excitatory_MPA1_shapes	16			Heart_Belly_shapes	Blood vessel_Belly_shapes	3			Excitatory_Side3_shapes	Excitatory_Silde3_shapes	12			Excitatory_MAP2_shapes	Inhibitory_Side2_shapes	1		Heart_Face_shapes	Heart_Heart_shapes	11			Microglia_Side1_shapes
																									Excitatory_MAP2_shapes	Excitatory_MPN_shapes	3			Heart_Belly_shapes	Blood vessel_Heart_shapes	9			Excitatory_Side3_shapes	Inhibitory_Silde3_shapes	2			Excitatory_MAP2_shapes	OD Mature 2_BNST1_shapes	1		Heart_Face_shapes	Muscle_Belly_shapes	1			Microglia_Side1_shapes
																									Excitatory_MAP2_shapes	Excitatory_PaAP_shapes	2			Heart_Face_shapes	Blood vessel_Belly_shapes	1			Excitatory_Side3_shapes	Microglia_Silde3_shapes	1			Excitatory_MPA1_shapes	Ambiguous_MAP2_shapes	1		Heart_Face_shapes	Muscle_Face_shapes	3			Microglia_Side1_shapes
																									Excitatory_MAP2_shapes	Excitatory_Side2_shapes	5			Heart_Face_shapes	Blood vessel_Heart_shapes	10			Excitatory_Side3_shapes	OD Immature 1_AVPe_shapes	1			Excitatory_MPA1_shapes	Endothelial 3_Unlabel	1		Heart_Face_shapes	Muscle_Lung_shapes	1			Microglia_Side2_shapes
																									Excitatory_MAP2_shapes	Excitatory_Silde3_shapes	2			Heart_Face_shapes	Connective tissue_Face_shapes	1			Excitatory_Side3_shapes	OD Immature 1_Silde3_shapes	1			Excitatory_MPA1_shapes	Excitatory_ACA_shapes	5		Heart_Heart_shapes	Blood vessel_Belly_shapes	196			Microglia_Side2_shapes
																									Excitatory_MAP2_shapes	Excitatory_StHy_shapes	5			Heart_Face_shapes	Epidermis_Face_shapes	1			Excitatory_Side3_shapes	OD Mature 1_Silde3_shapes	1			Excitatory_MPA1_shapes	Excitatory_AVPe_shapes	3		Heart_Heart_shapes	Blood vessel_Heart_shapes	1579			Microglia_Side2_shapes
																									Excitatory_MAP2_shapes	Excitatory_Unlabel	3			Heart_Face_shapes	Heart_Heart_shapes	13			Excitatory_Side3_shapes	OD Mature 2_Silde3_shapes	6			Excitatory_MPA1_shapes	Excitatory_BNST1_shapes	9		Heart_Heart_shapes	Blood vessel_Liver_shapes	7			Microglia_Side2_shapes
																									Excitatory_MAP2_shapes	Inhibitory_BNST1_shapes	5			Heart_Face_shapes	Muscle_Belly_shapes	1			Excitatory_StHy_shapes	Ambiguous_StHy_shapes	3			Excitatory_MPA1_shapes	Excitatory_MAP2_shapes	26		Heart_Heart_shapes	Connective tissue_Back_shapes	1			Microglia_Side2_shapes
																									Excitatory_MAP2_shapes	Inhibitory_MAP2_shapes	5			Heart_Face_shapes	Muscle_Face_shapes	3			Excitatory_StHy_shapes	Ambiguous_Unlabel	1			Excitatory_MPA1_shapes	Excitatory_MPA1_shapes	33		Heart_Heart_shapes	Connective tissue_Face_shapes	61			Microglia_Side3_shapes
																									Excitatory_MAP2_shapes	Inhibitory_MPA1_shapes	9			Heart_Face_shapes	Muscle_Lung_shapes	1			Excitatory_StHy_shapes	Astrocyte_Side2_shapes	1			Excitatory_MPA1_shapes	Excitatory_MPN_shapes	12		Heart_Heart_shapes	Connective tissue_Heart_shapes	41			Microglia_StHy_shapes
																									Excitatory_MAP2_shapes	Inhibitory_MPN_shapes	5			Heart_Heart_shapes	Blood vessel_Belly_shapes	145			Excitatory_StHy_shapes	Astrocyte_StHy_shapes	2			Excitatory_MPA1_shapes	Excitatory_PaAP_shapes	3		Heart_Heart_shapes	Connective tissue_Lung_shapes	2			Microglia_StHy_shapes
																									Excitatory_MAP2_shapes	Inhibitory_Side1_shapes	1			Heart_Heart_shapes	Blood vessel_Heart_shapes	1745			Excitatory_StHy_shapes	Endothelial 1_StHy_shapes	2			Excitatory_MPA1_shapes	Excitatory_Pe_shapes	1		Heart_Heart_shapes	Heart_Back_shapes	1			Microglia_StHy_shapes
																									Excitatory_MAP2_shapes	Inhibitory_Unlabel	1			Heart_Heart_shapes	Blood vessel_Liver_shapes	21			Excitatory_StHy_shapes	Endothelial 1_Unlabel	1			Excitatory_MPA1_shapes	Excitatory_Side1_shapes	2		Heart_Heart_shapes	Heart_Face_shapes	9			Microglia_StHy_shapes
																									Excitatory_MAP2_shapes	OD Mature 2_BNST1_shapes	1			Heart_Heart_shapes	Connective tissue_Face_shapes	67			Excitatory_StHy_shapes	Endothelial 3_StHy_shapes	1			Excitatory_MPA1_shapes	Excitatory_Side2_shapes	13		Heart_Heart_shapes	Heart_Heart_shapes	2019			Microglia_StHy_shapes
																									Excitatory_MPA1_shapes	Ambiguous_MAP2_shapes	1			Heart_Heart_shapes	Connective tissue_Heart_shapes	32			Excitatory_StHy_shapes	Excitatory_StHy_shapes	7			Excitatory_MPA1_shapes	Excitatory_Silde3_shapes	1		Heart_Heart_shapes	Heart_Unlabel	4			Microglia_StHy_shapes
																									Excitatory_MPA1_shapes	Ambiguous_MPA1_shapes	1			Heart_Heart_shapes	Connective tissue_Unlabel	1			Excitatory_StHy_shapes	Excitatory_Unlabel	1			Excitatory_MPA1_shapes	Excitatory_StHy_shapes	17		Heart_Heart_shapes	Lung_Heart_shapes	1			Microglia_Unlabel
																									Excitatory_MPA1_shapes	Ambiguous_MPN_shapes	1			Heart_Heart_shapes	Heart_Face_shapes	12			Excitatory_StHy_shapes	Inhibitory_BNST1_shapes	2			Excitatory_MPA1_shapes	Excitatory_Unlabel	4		Heart_Heart_shapes	Lung_Lung_shapes	2			OD Immature 1_ACA_shapes
																									Excitatory_MPA1_shapes	Endothelial 3_Unlabel	1			Heart_Heart_shapes	Heart_Heart_shapes	1923			Excitatory_StHy_shapes	Inhibitory_Side2_shapes	2			Excitatory_MPA1_shapes	Inhibitory_ACA_shapes	1		Heart_Heart_shapes	Meninges_Brain_shapes	2			OD Immature 1_ACA_shapes
																									Excitatory_MPA1_shapes	Excitatory_ACA_shapes	4			Heart_Heart_shapes	Heart_Unlabel	3			Excitatory_StHy_shapes	Inhibitory_StHy_shapes	19			Excitatory_MPA1_shapes	Inhibitory_BNST1_shapes	6		Heart_Heart_shapes	Muscle_Back_shapes	7			OD Immature 1_ACA_shapes
																									Excitatory_MPA1_shapes	Excitatory_AVPe_shapes	3			Heart_Heart_shapes	Liver_Liver_shapes	1			Excitatory_StHy_shapes	Inhibitory_Unlabel	1			Excitatory_MPA1_shapes	Inhibitory_MAP2_shapes	10		Heart_Heart_shapes	Muscle_Face_shapes	79			OD Immature 1_ACA_shapes
																									Excitatory_MPA1_shapes	Excitatory_BNST1_shapes	9			Heart_Heart_shapes	Lung_Heart_shapes	1			Excitatory_StHy_shapes	Microglia_StHy_shapes	1			Excitatory_MPA1_shapes	Inhibitory_MPA1_shapes	15		Heart_Heart_shapes	Muscle_Heart_shapes	18			OD Immature 1_ACA_shapes
																									Excitatory_MPA1_shapes	Excitatory_MAP2_shapes	25			Heart_Heart_shapes	Lung_Lung_shapes	7			Excitatory_StHy_shapes	OD Immature 1_StHy_shapes	2			Excitatory_MPA1_shapes	Inhibitory_MPN_shapes	6		Heart_Heart_shapes	Muscle_Lung_shapes	4			OD Immature 1_AVPe_shapes
																									Excitatory_MPA1_shapes	Excitatory_MPA1_shapes	40			Heart_Heart_shapes	Meninges_Brain_shapes	2			Excitatory_StHy_shapes	OD Mature 2_StHy_shapes	2			Excitatory_MPA1_shapes	Inhibitory_Side1_shapes	2		Heart_Heart_shapes	Sympathetic nerve_Back_shapes	1			OD Immature 1_AVPe_shapes
																									Excitatory_MPA1_shapes	Excitatory_MPN_shapes	17			Heart_Heart_shapes	Muscle_Back_shapes	4			Excitatory_Unlabel	Ambiguous_ACA_shapes	1			Excitatory_MPA1_shapes	Inhibitory_Side2_shapes	2		Heart_Liver_shapes	Blood vessel_Heart_shapes	10			OD Immature 1_BNST1_shapes
																									Excitatory_MPA1_shapes	Excitatory_PaAP_shapes	3			Heart_Heart_shapes	Muscle_Face_shapes	46			Excitatory_Unlabel	Ambiguous_AVPe_shapes	1			Excitatory_MPA1_shapes	Inhibitory_StHy_shapes	2		Heart_Liver_shapes	Blood vessel_Liver_shapes	2			OD Immature 1_BNST1_shapes
																									Excitatory_MPA1_shapes	Excitatory_Pe_shapes	1			Heart_Heart_shapes	Muscle_Heart_shapes	21			Excitatory_Unlabel	Ambiguous_PaAP_shapes	1			Excitatory_MPA1_shapes	Microglia_MPA1_shapes	1		Heart_Lung_shapes	Blood vessel_Heart_shapes	3			OD Immature 1_BNST1_shapes
																									Excitatory_MPA1_shapes	Excitatory_Side1_shapes	1			Heart_Heart_shapes	Muscle_Lung_shapes	3			Excitatory_Unlabel	Astrocyte_ACA_shapes	1			Excitatory_MPN_shapes	Ambiguous_MPA1_shapes	1		Heart_Lung_shapes	Heart_Heart_shapes	7			OD Immature 1_BNST1_shapes
																									Excitatory_MPA1_shapes	Excitatory_Side2_shapes	10			Heart_Liver_shapes	Blood vessel_Heart_shapes	11			Excitatory_Unlabel	Astrocyte_AVPe_shapes	1			Excitatory_MPN_shapes	Ambiguous_MPN_shapes	2		Heart_Unlabel	Blood vessel_Belly_shapes	16			OD Immature 1_BNST1_shapes
																									Excitatory_MPA1_shapes	Excitatory_StHy_shapes	14			Heart_Liver_shapes	Blood vessel_Liver_shapes	1			Excitatory_Unlabel	Astrocyte_Side1_shapes	1			Excitatory_MPN_shapes	Ambiguous_Pe_shapes	1		Heart_Unlabel	Blood vessel_Heart_shapes	48			OD Immature 1_BNST1_shapes
																									Excitatory_MPA1_shapes	Excitatory_Unlabel	2			Heart_Lung_shapes	Blood vessel_Heart_shapes	3			Excitatory_Unlabel	Excitatory_AVPe_shapes	2			Excitatory_MPN_shapes	Excitatory_ACA_shapes	2		Heart_Unlabel	Blood vessel_Liver_shapes	1			OD Immature 1_BNST1_shapes
																									Excitatory_MPA1_shapes	Inhibitory_ACA_shapes	1			Heart_Lung_shapes	Connective tissue_Heart_shapes	1			Excitatory_Unlabel	Excitatory_Side2_shapes	1			Excitatory_MPN_shapes	Excitatory_AVPe_shapes	2		Jaw and tooth_Back_shapes	Adipose tissue_Back_shapes	1			OD Immature 1_BNST1_shapes
																									Excitatory_MPA1_shapes	Inhibitory_AVPe_shapes	1			Heart_Lung_shapes	Heart_Heart_shapes	6			Excitatory_Unlabel	Excitatory_Silde3_shapes	1			Excitatory_MPN_shapes	Excitatory_BNST1_shapes	2		Jaw and tooth_Back_shapes	Cartilage_Back_shapes	1			OD Immature 1_BNST1_shapes
																									Excitatory_MPA1_shapes	Inhibitory_BNST1_shapes	3			Heart_Unlabel	Blood vessel_Belly_shapes	9			Excitatory_Unlabel	Inhibitory_MPN_shapes	1			Excitatory_MPN_shapes	Excitatory_MAP2_shapes	7		Jaw and tooth_Back_shapes	Connective tissue_Back_shapes	271			OD Immature 1_BNST1_shapes
																									Excitatory_MPA1_shapes	Inhibitory_MAP2_shapes	13			Heart_Unlabel	Blood vessel_Heart_shapes	54			Excitatory_Unlabel	Inhibitory_Pe_shapes	1			Excitatory_MPN_shapes	Excitatory_MPA1_shapes	13		Jaw and tooth_Back_shapes	Connective tissue_Brain_shapes	1			OD Immature 1_BNST1_shapes
																									Excitatory_MPA1_shapes	Inhibitory_MPA1_shapes	10			Heart_Unlabel	Blood vessel_Liver_shapes	2			Inhibitory_ACA_shapes	Ambiguous_ACA_shapes	6			Excitatory_MPN_shapes	Excitatory_MPN_shapes	25		Jaw and tooth_Back_shapes	Connective tissue_Face_shapes	2			OD Immature 1_BNST1_shapes
																									Excitatory_MPA1_shapes	Inhibitory_MPN_shapes	8			Jaw and tooth_Back_shapes	Adipose tissue_Back_shapes	5			Inhibitory_ACA_shapes	Astrocyte_ACA_shapes	3			Excitatory_MPN_shapes	Excitatory_PaAP_shapes	1		Jaw and tooth_Back_shapes	Epidermis_Back_shapes	30			OD Immature 1_BNST1_shapes
																									Excitatory_MPA1_shapes	Inhibitory_Side1_shapes	2			Jaw and tooth_Back_shapes	Cartilage_Back_shapes	2			Inhibitory_ACA_shapes	Endothelial 1_ACA_shapes	1			Excitatory_MPN_shapes	Excitatory_Side1_shapes	1		Jaw and tooth_Back_shapes	Epidermis_Brain_shapes	1			OD Immature 1_BNST1_shapes
																									Excitatory_MPA1_shapes	Inhibitory_Side2_shapes	3			Jaw and tooth_Back_shapes	Connective tissue_Back_shapes	262			Inhibitory_ACA_shapes	Endothelial 2_ACA_shapes	1			Excitatory_MPN_shapes	Excitatory_Side2_shapes	14		Jaw and tooth_Back_shapes	Jaw and tooth_Back_shapes	1			OD Immature 1_BNST1_shapes
																									Excitatory_MPA1_shapes	Inhibitory_StHy_shapes	2			Jaw and tooth_Back_shapes	Connective tissue_Brain_shapes	2			Inhibitory_ACA_shapes	Endothelial 3_ACA_shapes	2			Excitatory_MPN_shapes	Excitatory_StHy_shapes	12		Jaw and tooth_Back_shapes	Jaw and tooth_Face_shapes	1			OD Immature 1_BNST1_shapes
																									Excitatory_MPN_shapes	Ambiguous_MPA1_shapes	1			Jaw and tooth_Back_shapes	Connective tissue_Face_shapes	1			Inhibitory_ACA_shapes	Excitatory_ACA_shapes	5			Excitatory_MPN_shapes	Excitatory_Unlabel	2		Jaw and tooth_Back_shapes	Lung_Lung_shapes	1			OD Immature 1_BNST1_shapes
																									Excitatory_MPN_shapes	Ambiguous_MPN_shapes	1			Jaw and tooth_Back_shapes	Epidermis_Back_shapes	27			Inhibitory_ACA_shapes	Excitatory_Silde3_shapes	1			Excitatory_MPN_shapes	Inhibitory_ACA_shapes	1		Jaw and tooth_Back_shapes	Meninges_Back_shapes	1			OD Immature 1_BNST1_shapes
																									Excitatory_MPN_shapes	Ambiguous_Pe_shapes	1			Jaw and tooth_Back_shapes	Epidermis_Brain_shapes	2			Inhibitory_ACA_shapes	Inhibitory_ACA_shapes	5			Excitatory_MPN_shapes	Inhibitory_AVPe_shapes	1		Jaw and tooth_Back_shapes	Meninges_Brain_shapes	6			OD Immature 1_MAP2_shapes
																									Excitatory_MPN_shapes	Ambiguous_Side2_shapes	1			Jaw and tooth_Back_shapes	Epidermis_Face_shapes	3			Inhibitory_ACA_shapes	OD Immature 1_ACA_shapes	1			Excitatory_MPN_shapes	Inhibitory_BNST1_shapes	3		Jaw and tooth_Back_shapes	Mucosal epithelium_Back_shapes	5			OD Immature 1_MAP2_shapes
																									Excitatory_MPN_shapes	Excitatory_AVPe_shapes	2			Jaw and tooth_Back_shapes	Heart_Face_shapes	1			Inhibitory_ACA_shapes	OD Immature 1_Silde3_shapes	1			Excitatory_MPN_shapes	Inhibitory_MAP2_shapes	3		Jaw and tooth_Belly_shapes	Connective tissue_Back_shapes	1			OD Immature 1_MAP2_shapes
																									Excitatory_MPN_shapes	Excitatory_BNST1_shapes	3			Jaw and tooth_Back_shapes	Jaw and tooth_Brain_shapes	1			Inhibitory_ACA_shapes	OD Immature 2_ACA_shapes	1			Excitatory_MPN_shapes	Inhibitory_MPA1_shapes	11		Jaw and tooth_Belly_shapes	Connective tissue_Belly_shapes	19			OD Immature 1_MAP2_shapes
																									Excitatory_MPN_shapes	Excitatory_MAP2_shapes	8			Jaw and tooth_Back_shapes	Jaw and tooth_Face_shapes	4			Inhibitory_ACA_shapes	OD Mature 2_ACA_shapes	1			Excitatory_MPN_shapes	Inhibitory_MPN_shapes	26		Jaw and tooth_Belly_shapes	Connective tissue_Face_shapes	1			OD Immature 1_MAP2_shapes
																									Excitatory_MPN_shapes	Excitatory_MPA1_shapes	7			Jaw and tooth_Back_shapes	Lung_Lung_shapes	1			Inhibitory_ACA_shapes	OD Mature 2_Silde3_shapes	1			Excitatory_MPN_shapes	Inhibitory_Side1_shapes	1		Jaw and tooth_Belly_shapes	Epidermis_Unlabel	1			OD Immature 1_MAP2_shapes
																									Excitatory_MPN_shapes	Excitatory_MPN_shapes	26			Jaw and tooth_Back_shapes	Meninges_Back_shapes	1			Inhibitory_AVPe_shapes	Ambiguous_AVPe_shapes	3			Excitatory_MPN_shapes	Inhibitory_Side2_shapes	7		Jaw and tooth_Belly_shapes	Jaw and tooth_Face_shapes	3			OD Immature 1_MAP2_shapes
																									Excitatory_MPN_shapes	Excitatory_PaAP_shapes	2			Jaw and tooth_Back_shapes	Meninges_Brain_shapes	4			Inhibitory_AVPe_shapes	Astrocyte_AVPe_shapes	1			Excitatory_MPN_shapes	Inhibitory_Silde3_shapes	1		Jaw and tooth_Belly_shapes	Lung_Belly_shapes	2			OD Immature 1_MAP2_shapes
[truncated: 711 more rows]
[truncated: 11 more columns]

## Sheet: s12&s28
dataset	k_neighbors	feature_type	feature_dim	epochs	LGCN_layer	mlp_hidden	hidden_size	alpha	anchor_scale	lr_mlp	lr_wd	lr_recon	batch_d_per_iter	batch_r_per_iter	smooth	seed	celltype_score	euclidean_dis	global_score	region_score	run_time
[truncated: 952 more rows]

[truncated: 9 more sheets: s13c, s13d, s13e, s15, s16c, s16d, s16e, s24b, s26]
